# Supplementary material for: In-depth characterization of denitrifier communities across different soil ecosystems in the tundra
Source: Environ Microbiome. 2022 Jun 11;17:30. doi: 10.1186/s40793-022-00424-2 (PMC9188126; doi:10.1186/s40793-022-00424-2)
Supplement: Supplementary file 1 — Additional file 1. Table S1. Physicochemical information, sequencing statistics, and accession numbers for 69 soil metagenomes from Kilpisjärvi, northern Finland. Table S2. Information on 796 metagenome-assembled genomes (MAGs) recovered from tundra soils in Kilpisjärvi, northern Finland. [file 40793_2022_424_MOESM1_ESM.xlsx]

## Sheet: README
	BMC Environmental Microbiome
	In-depth characterization of denitrifier communities
	across different soil ecosystems in the tundra
	Igor S. Pessi1,2, Sirja Viitamäki1, Anna-Maria Virkkala3,4, Eeva Eronen-Rasimus1,5,
	Tom O. Delmont6, Maija E. Marushchak7,8, Miska Luoto4, and Jenni Hultman1,2,9,*
	1Department of Microbiology, University of Helsinki, Helsinki, Finland
	2Helsinki Institute of Sustainability Science (HELSUS), Helsinki, Finland
	3Woodwell Climate Research Center, Falmouth, MA, USA
	4Department of Geosciences and Geography, University of Helsinki, Helsinki, Finland
	5Marine Research Centre, Finnish Environment Institute (SYKE), Helsinki, Finland
	6Génomique Métabolique, Genoscope, Institut François-Jacob, CEA, CNRS, Université d'Evry, Université Paris-Saclay, Evry, France
	7Department of Biological and Environmental Science, University of Jyväskylä, Jyväskylä, Finland
	8Department of Environmental and Biological Sciences, University of Eastern Finland, Kuopio, Finland
	9Natural Resources Institute Finland (LUKE), Helsinki, Finland
	*Corresponding author: jenni.hultman@helsinki.fi
	Additional file 1: Supplementary tables

## Sheet: Table S1
	Table S1. Physicochemical information, sequencing statistics, and accession numbers for 69 soil metagenomes from Kilpisjärvi, northern Finland.
	Sample	Site	Ecosystem	Layer	pH	Gravimetric soil moisture (%)	SOM (%)	C (%)	N (%)	C:N ratio	Elevation (m.a.s.l.)	Illumina accession	Nanopore accession	Illumina output (# of reads)	Illumina output (Gb)	Nanopore output (# of reads)	Nanopore output (Gb)
	m25	25	heathland	mineral	4.55	25.2375	7.24149	-	-	-	586.621	ERR4998607,ERR4998608	-	481056922	72.6396	-	-
	o25	25	heathland	organic	4.19	259.284	92.0903	49.45	1.42	34.7197	586.621	ERR4998652	-	6938842	1.04777	-	-
	m37	37	heathland	mineral	4.87	19.2355	4.76295	-	-	-	589.319	ERR4998610,ERR4998611	-	548685866	82.8516	-	-
	o37	37	heathland	organic	4.41	207.771	-	42.63	1.4	30.4773	589.319	ERR4998656,ERR4998657	-	193832190	29.2687	-	-
	m97	97	heathland	mineral	5.11	24.0338	6.00698	-	-	-	609.536	ERR4998623	-	4747314	0.716844	-	-
	o97	97	heathland	organic	4.13	194.718	76.3213	45.97	1.775	25.9064	609.536	ERR4998674	-	12527298	1.89162	-	-
	m115	115	heathland	mineral	4.5	31.3628	4.05847	-	-	-	593.239	ERR4998595,ERR4998596	-	193433300	29.2084	-	-
	o115	115	heathland	organic	-	244.159	80.2268	48.58	1.69	28.7106	593.239	ERR4998629,ERR4998630	-	165421876	24.9787	-	-
	m187	187	heathland	mineral	4.34	24.7989	7.548	-	-	-	598.534	ERR4998604,ERR4998605	-	175568898	26.5109	-	-
	o187	187	heathland	organic	4.08	243.609	64.28	48.41	1.72	28.2045	598.534	ERR4998649	-	13790180	2.08232	-	-
	m247	247	meadow	mineral	-	-	-	-	-	-	704.348	ERR4998606	-	15272318	2.30612	-	-
	o247	247	meadow	organic	5.15	143.958	26.9966	20.145	1.32	15.2429	704.348	ERR4998650,ERR4998651	-	224735954	33.9351	-	-
	m265	265	meadow	mineral	-	66.0281	8.218	-	-	-	597.707	ERR4998609	-	15156270	2.2886	-	-
	o265	265	meadow	organic	4.37	223.472	45.9826	34.195	1.33	25.7858	597.707	ERR4998653,ERR4998654	-	206811992	31.2286	-	-
	o277	277	heathland	organic	4.41	221.31	74.3265	46.97	2.11	22.3032	618.643	ERR4998655	-	15024750	2.26874	-	-
	m403	403	meadow	mineral	4.13	21.2204	12.2258	-	-	-	783.22	ERR4998612	-	12500518	1.88758	-	-
	o403	403	meadow	organic	-	-	-	-	-	-	783.22	ERR4998658	-	13523564	2.04206	-	-
	o427	427	heathland	organic	3.95	233.792	92.731	49.49	1.46	33.9706	619.651	ERR4998659,ERR4998660	-	174614374	26.3668	-	-
	m481	481	heathland	mineral	5.21	13.6195	3.13368	-	-	-	807.098	ERR4998613	-	12452108	1.88027	-	-
	o481	481	heathland	organic	4.79	164.926	66.7027	26.455	1.26	20.9539	807.098	ERR4998661	-	18439314	2.78434	-	-
	m517	517	heathland	mineral	4.54	22.198	4.69886	-	-	-	660.255	ERR4998614,ERR4998615	-	139406502	21.0504	-	-
	o517	517	heathland	organic	4.12	245.92	84.4656	46.39	1.44	32.1368	660.255	ERR4998662,ERR4998663	-	171052554	25.8289	-	-
	m577	577	heathland	mineral	-	-	-	-	-	-	632.396	ERR4998616	-	9089870	1.37257	-	-
	o577	577	heathland	organic	3.91	191.835	78.0105	37.91	1.8	21.1009	632.396	ERR4998664,ERR4998665	-	220964670	33.3657	-	-
	m667	667	heathland	mineral	5.04	22.985	9.77017	-	-	-	657.631	ERR4998617	-	12381970	1.86968	-	-
	o667	667	heathland	organic	4.84	153.933	75.664	28.25	0.92	30.6614	657.631	ERR4998666	-	13759014	2.07761	-	-
	o811	811	meadow	organic	6.1	493.352	66.2108	-	-	-	683.992	ERR4998667	-	12529846	1.89201	-	-
	m823	823	heathland	mineral	4.47	27.2574	4.29354	-	-	-	650.079	ERR4998618,ERR4998619	-	207847900	31.385	-	-
	o823	823	heathland	organic	4.17	194.585	67.4626	34.03	1.36	25.0836	650.079	ERR4998668,ERR4998669	-	227396258	34.3368	-	-
	m835	835	heathland	mineral	5.33	25.3192	7.85979	-	-	-	704.106	ERR4998620	-	7714622	1.16491	-	-
	o835	835	heathland	organic	4.31	191.46	75.6973	46.87	2.52	18.6208	704.106	ERR4998670	-	19170424	2.89473	-	-
	o961	961	meadow	organic	5.04	431.507	45.7251	39.37	2.32	16.9664	802.108	ERR4998671	-	9241232	1.39543	-	-
	m967	967	meadow	mineral	5.19	58.2419	10.0143	-	-	-	736.939	ERR4998621,ERR4998622	-	173298340	26.168	-	-
	o967	967	meadow	organic	5.13	183.434	51.7921	25.18	1.47	17.131	736.939	ERR4998672,ERR4998673	-	207798246	31.3775	-	-
	m1075	1075	heathland	mineral	4.81	17.9332	8.37246	-	-	-	727.25	ERR4998587	-	14594444	2.20376	-	-
	o1075	1075	heathland	organic	4.48	161.282	80.6846	37.84	1.85	20.4213	727.25	ERR4998624	-	7476124	1.12889	-	-
	m1159	1159	heathland	mineral	5.09	23.3411	7.69427	-	-	-	743.654	ERR4998597	-	14637056	2.2102	-	-
	o1159	1159	heathland	organic	4.46	138.709	72.2641	40.11	2.64	15.1813	743.654	ERR4998631,ERR4998632	-	236869414	35.7673	-	-
	m11204	11204	meadow	mineral	4.73	28.2396	7.94178	-	-	-	886.387	ERR4998588,ERR4998589	-	190810538	28.8124	-	-
	o11205	11205	heathland	organic	4.5	137.913	73.5268	20.82	0.9	23.1451	904.465	ERR4998625	-	17284286	2.60993	-	-
	m11211	11211	heathland	mineral	4.6	18.3672	7.60308	-	-	-	848.609	ERR4998590	-	14975672	2.26133	-	-
	m11213	11213	barren	mineral	4.69	25.8183	7.09699	-	-	-	896.85	ERR4998591	-	7050220	1.06458	-	-
	o11213	11213	barren	organic	4.79	84.916	27.2302	14.47	0.64	22.5256	896.85	ERR4998626	-	12795902	1.93218	-	-
	m11216	11216	heathland	mineral	4.9	17.1593	5.70055	-	-	-	812.672	ERR4998592,ERR4998593	ERR5000342	150465540	22.7203	2108339	8.83495
	o11216	11216	heathland	organic	4.73	206.424	74.4892	40.21	2.02	19.8615	812.672	ERR4998627	-	11287052	1.70434	-	-
	m11221	11221	barren	mineral	4.99	13.849	7.63337	-	-	-	656.9	ERR4998594	-	15760408	2.37982	-	-
	o11221	11221	barren	organic	-	57.8514	30.1188	24.01	0.73	32.7009	656.9	ERR4998628	-	16509124	2.49288	-	-
	o12204	12204	meadow	organic	5.42	103.7	27.02	12.5	1.18	10.59	714.865	ERR4998633	-	148286674	22.3913	-	-
	m12205	12205	meadow	mineral	5.7	23.29	7.55	2.57	0.24	10.89	712.079	ERR4998598	-	225953614	34.119	-	-
	o12205	12205	meadow	organic	5.14	146.7	34.03	16.2	1.46	11.1	712.079	ERR4998634	-	212993240	32.162	-	-
	m12206	12206	meadow	mineral	5.36	40.36	10.29	4.49	0.44	10.2	709.07	ERR4998599	-	210056684	31.7186	-	-
	o12206	12206	meadow	organic	5.74	107.54	26.54	8.85	0.8	11.12	709.07	ERR4998635	-	212834836	32.1381	-	-
	o12207	12207	fen	organic	5.73	701.48	59.58	31.1	2.18	14.27	706.653	ERR4998636	-	205875292	31.0872	-	-
	m12208	12208	fen	mineral	4.73	-	13.76	7.13	0.52	13.61	706.345	ERR4998600	ERR5000343	239248244	36.1265	5123790	12.6605
	o12208	12208	fen	organic	6.54	-	40.41	21.8	1.66	13.13	706.345	ERR4998637	-	215851504	32.5936	-	-
	m12209	12209	fen	mineral	5.35	45.92	7.24	3.23	0.21	15.45	706.156	ERR4998601	-	206376914	31.1629	-	-
	o12209	12209	fen	organic	5.4	371.23	40	20.2	1.19	16.97	706.156	ERR4998638	-	247881580	37.4301	-	-
	o12210	12210	fen	organic	5.96	585.2	56.48	25.6	1.94	13.2	709.67	ERR4998639	-	132637604	20.0283	-	-
	m12211	12211	fen	mineral	5.38	171.16	28.46	13.7	0.94	14.61	713.414	ERR4998602	-	179651086	27.1273	-	-
	o12211	12211	fen	organic	5.69	482.52	50.86	25	1.8	13.89	713.414	ERR4998640	-	153033108	23.108	-	-
	o12212	12212	fen	organic	5.7	830.47	75	37.4	2.46	15.2	714.264	ERR4998641	-	115790814	17.4844	-	-
	m12214	12214	fen	mineral	5.15	-	34.1	14.5	0.64	22.8	714.897	ERR4998603	-	123039142	18.5789	-	-
	o12214	12214	fen	organic	5.28	494.85	41.4	19.3	0.94	20.51	714.897	ERR4998642	-	219889116	33.2033	-	-
	o12215	12215	fen	organic	4.83	312.16	55.91	28.4	2.19	12.97	735.011	ERR4998643	-	207964588	31.4027	-	-
	o12216	12216	fen	organic	5.36	400	67.46	31.6	2.38	13.28	737.116	ERR4998644	-	192041136	28.9982	-	-
	o12217	12217	fen	organic	5.23	492.04	78.07	38.1	2.5	15.24	737.316	ERR4998645	-	155995786	23.5554	-	-
	o12218	12218	meadow	organic	5.07	140.28	11.37	5.24	0.38	13.97	737.43	ERR4998646	-	182289210	27.5257	-	-
	o12220	12220	meadow	organic	5.38	305.08	62.6	29.1	2.37	12.28	739.568	ERR4998647	-	500089138	75.5135	-	-
	o12221	12221	fen	organic	5.32	304.32	59.67	28.9	2.4	12.04	743.117	ERR4998648	-	141587104	21.3797	-	-

## Sheet: Table S2
	Table S2. Information on 796 metagenome-assembled genomes (MAGs) recovered from tundra soils in Kilpisjärvi, northern Finland.
	MAG ID	MAG name	ENA accession	Source	Size (bp)	# of contigs	N50 (bp)	GC content (%)	Completion (%)	Redundancy (%)	GTDB classification	NCBI classification	nirk/nirS	norB	nosZ
	KUL-0001	uncultured Acidobacteriia bacterium KUL-0001	GCA_936402635.1	Illumina	1311718	118	12864	59.2284	56.338	2.8169	Bacteria; Acidobacteriota; Acidobacteriae; UBA7541; UBA7541; Palsa-189	Bacteria; Acidobacteria; Acidobacteriia	Absent	Absent	Absent
	KUL-0002	uncultured Acidobacteriia bacterium KUL-0002	GCA_936408845.1	Illumina	2065034	342	6745	61.2056	60.5634	2.8169	Bacteria; Acidobacteriota; Acidobacteriae; UBA7541	Bacteria; Acidobacteria; Acidobacteriia	Absent	Absent	Absent
	KUL-0003	uncultured Acidobacteriia bacterium KUL-0003	GCA_936409345.1	Illumina	3352518	235	23262	61.0427	52.1127	4.22535	Bacteria; Acidobacteriota; Acidobacteriae	Bacteria; Acidobacteria; Acidobacteriia	Absent	Absent	Absent
	KUL-0004	uncultured Candidatus Eremiobacteria bacterium KUL-0004	GCA_936403385.1	Illumina	1094930	23	57226	64.2465	57.7465	1.40845	Bacteria; Eremiobacterota; Eremiobacteria; UBP12; UBA5184; UBA5184	Bacteria; Candidatus Eremiobacteraeota; Candidatus Eremiobacteria	Absent	Absent	Absent
	KUL-0005	uncultured Streptosporangiaceae bacterium KUL-0005	GCA_936403595.1	Illumina	5219030	412	16357	68.9328	56.338	2.8169	Bacteria; Actinobacteriota; Actinomycetia; Streptosporangiales; Streptosporangiaceae; Palsa-504	Bacteria; Actinobacteria; Actinomycetia; Streptosporangiales; Streptosporangiaceae	Absent	Absent	Absent
	KUL-0006	uncultured Gaiellales bacterium KUL-0006	GCA_936400935.1	Illumina	1834145	345	5990	65.3802	56.338	9.85915	Bacteria; Actinobacteriota; Thermoleophilia; Gaiellales	Bacteria; Actinobacteria; Rubrobacteria; Gaiellales	Absent	Absent	Absent
	KUL-0007	uncultured Bryobacterales bacterium KUL-0007	GCA_936401245.1	Illumina	2731523	665	4141	62.3353	54.9296	1.40845	Bacteria; Acidobacteriota; Acidobacteriae; Bryobacterales	Bacteria; Acidobacteria; Acidobacteriia; Bryobacterales	Absent	Absent	Absent
	KUL-0008	uncultured Acetobacteraceae bacterium KUL-0008	GCA_936403915.1	Illumina	4146829	922	4555	61.6791	53.5211	5.6338	Bacteria; Proteobacteria; Alphaproteobacteria; Acetobacterales; Acetobacteraceae	Bacteria; Proteobacteria; Alphaproteobacteria; Rhodospirillales; Acetobacteraceae	Absent	Absent	Absent
	KUL-0009	uncultured Gaiellaceae bacterium KUL-0009	GCA_936409355.1	Illumina	1202735	295	4044	69.5973	50.7042	5.6338	Bacteria; Actinobacteriota; Thermoleophilia; Gaiellales; Gaiellaceae; Palsa-739	Bacteria; Actinobacteria; Rubrobacteria; Gaiellales; Gaiellaceae	Absent	Absent	Absent
	KUL-0010	uncultured Chthoniobacterales bacterium KUL-0010	GCA_936402185.1	Illumina	1566788	74	24888	55.3645	81.6901	4.22535	Bacteria; Verrucomicrobiota; Verrucomicrobiae; Chthoniobacterales; UBA10450; AV69	Bacteria; Verrucomicrobia; Spartobacteria; Chthoniobacterales	Absent	Absent	Absent
	KUL-0011	uncultured Acidobacteriia bacterium KUL-0011	GCA_936403475.1	Illumina	2451970	115	25282	57.1906	52.1127	1.40845	Bacteria; Acidobacteriota; Acidobacteriae; UBA7541; UBA7541; Palsa-295	Bacteria; Acidobacteria; Acidobacteriia	Absent	Absent	Absent
	KUL-0012	uncultured Acidobacteriia bacterium KUL-0012	GCA_936403925.1	Illumina	800225	126	8036	57.8195	50.7042	1.40845	Bacteria; Acidobacteriota; Acidobacteriae; UBA7541; UBA7541; Palsa-295	Bacteria; Acidobacteria; Acidobacteriia	Absent	Absent	Absent
	KUL-0013	uncultured Candidatus Sulfotelmatobacter sp. KUL-0013	GCA_936406495.1	Illumina	3448845	724	5005	57.519	76.0563	5.6338	Bacteria; Acidobacteriota; Acidobacteriae; Acidobacteriales; Koribacteraceae; Sulfotelmatobacter	Bacteria; Acidobacteria; Acidobacteriia; Acidobacteriales; Acidobacteriaceae; Candidatus Sulfotelmatobacter	Absent	Absent	Absent
	KUL-0014	uncultured Acidobacteriaceae bacterium KUL-0014	GCA_936401265.1	Illumina	3796177	371	14132	57.158	52.1127	1.40845	Bacteria; Acidobacteriota; Acidobacteriae; Acidobacteriales; Koribacteraceae; Bog-209	Bacteria; Acidobacteria; Acidobacteriia; Acidobacteriales; Acidobacteriaceae	Absent	Absent	Absent
	KUL-0015	uncultured Candidatus Binataceae bacterium KUL-0015	GCA_936406455.1	Illumina	3118281	95	40852	59.1947	76.0563	0	Bacteria; Desulfobacterota_B; Binatia; Binatales; Binataceae	Bacteria; Candidatus Binatota; Candidatus Binatia; Candidatus Binatales; Candidatus Binataceae	Absent	Absent	Absent
	KUL-0017	uncultured Myxococcaceae bacterium KUL-0017	GCA_936402535.1	Illumina	2749822	346	9122	68.6779	71.831	2.8169	Bacteria; Myxococcota; Myxococcia; Myxococcales; Myxococcaceae; RPRB01	Bacteria; Proteobacteria; Deltaproteobacteria; Myxococcales; Cystobacterineae; Myxococcaceae	Absent	Absent	Absent
	KUL-0019	uncultured Acidobacteriaceae bacterium KUL-0019	GCA_936401485.1	Illumina	5475593	121	57357	61.1558	73.2394	0	Bacteria; Acidobacteriota; Acidobacteriae; Acidobacteriales; Acidobacteriaceae; Palsa-288	Bacteria; Acidobacteria; Acidobacteriia; Acidobacteriales; Acidobacteriaceae	Absent	Absent	Absent
	KUL-0020	uncultured Stellaceae bacterium KUL-0020	GCA_936401025.1	Illumina	3509894	234	18472	66.3707	67.6056	1.40845	Bacteria; Proteobacteria; Alphaproteobacteria; ATCC43930; Stellaceae; AP-15	Bacteria; Proteobacteria; Alphaproteobacteria; Rhodospirillales; Stellaceae	Absent	Absent	Absent
	KUL-0021	uncultured Bradyrhizobium sp. KUL-0021	GCA_936401055.1	Illumina	2744354	262	13652	62.4168	54.9296	2.8169	Bacteria; Proteobacteria; Alphaproteobacteria; Rhizobiales; Xanthobacteraceae; Bradyrhizobium	Bacteria; Proteobacteria; Alphaproteobacteria; Hyphomicrobiales; Bradyrhizobiaceae; Bradyrhizobium	Absent	Absent	Absent
	KUL-0022	uncultured Bryobacteraceae bacterium KUL-0022	GCA_936401815.1	Illumina	3666750	92	48013	58.6589	74.6479	1.40845	Bacteria; Acidobacteriota; Acidobacteriae; Bryobacterales; Bryobacteraceae; Palsa-89	Bacteria; Acidobacteria; Acidobacteriia; Bryobacterales; Bryobacteraceae	Absent	Absent	Absent
	KUL-0023	uncultured Acidobacteriia bacterium KUL-0023	GCA_936403315.1	Illumina	2025717	358	6135	55.0599	73.2394	1.40845	Bacteria; Acidobacteriota; Acidobacteriae; UBA7541; UBA7541; UBA7541	Bacteria; Acidobacteria; Acidobacteriia	Absent	Absent	Absent
	KUL-0024	uncultured Acidobacteriaceae bacterium KUL-0024	GCA_936400955.1	Illumina	3500660	337	12600	59.4632	50.7042	1.40845	Bacteria; Acidobacteriota; Acidobacteriae; Acidobacteriales; Koribacteraceae; PALSA-270	Bacteria; Acidobacteria; Acidobacteriia; Acidobacteriales; Acidobacteriaceae	Absent	Absent	Absent
	KUL-0025	uncultured Hyphomicrobiaceae bacterium KUL-0025	GCA_936402845.1	Illumina	1357013	128	14370	57.6148	50.7042	2.8169	Bacteria; Proteobacteria; Alphaproteobacteria; Rhizobiales; Rhodomicrobiaceae; FEN-921	Bacteria; Proteobacteria; Alphaproteobacteria; Hyphomicrobiales; Hyphomicrobiaceae	Absent	Absent	Absent
	KUL-0026	uncultured Acidobacteriia bacterium KUL-0026	GCA_936402085.1	Illumina	1692548	317	5740	57.9286	50.7042	4.22535	Bacteria; Acidobacteriota; Acidobacteriae; UBA7541; UBA7541; UBA7541	Bacteria; Acidobacteria; Acidobacteriia	Absent	Absent	Absent
	KUL-0027	uncultured Burkholderiales bacterium KUL-0027	GCA_936403245.1	Illumina	2133991	51	50269	65.038	80.2817	0	Bacteria; Proteobacteria; Gammaproteobacteria; Burkholderiales; Palsa-1005; PALSA-1003	Bacteria; Proteobacteria; Betaproteobacteria; Burkholderiales	Absent	Absent	Absent
	KUL-0028	uncultured Acidobacteriia bacterium KUL-0028	GCA_936402115.1	Illumina	3564122	62	75409	55.843	88.7324	0	Bacteria; Acidobacteriota; Acidobacteriae; UBA7541; UBA7541; Palsa-295	Bacteria; Acidobacteria; Acidobacteriia	Absent	Absent	Absent
	KUL-0029	uncultured Acidobacteriia bacterium KUL-0029	GCA_936402825.1	Illumina	3525493	114	45735	57.4664	63.3803	2.8169	Bacteria; Acidobacteriota; Acidobacteriae; UBA7541; UBA7541; UBA7541	Bacteria; Acidobacteria; Acidobacteriia	Absent	Absent	Absent
	KUL-0030	uncultured Acidimicrobiales bacterium KUL-0030	GCA_936400965.1	Illumina	2706410	202	15154	68.6983	63.3803	2.8169	Bacteria; Actinobacteriota; Acidimicrobiia; Acidimicrobiales	Bacteria; Actinobacteria; Acidimicrobiia; Acidimicrobiales	Absent	Absent	Absent
	KUL-0031	uncultured Polyangiaceae bacterium KUL-0031	GCA_936402815.1	Illumina	3379309	68	65933	67.7382	61.9718	1.40845	Bacteria; Myxococcota; Polyangia; Polyangiales; Polyangiaceae	Bacteria; Proteobacteria; Deltaproteobacteria; Myxococcales; Sorangiineae; Polyangiaceae	Absent	Absent	Absent
	KUL-0032	uncultured Solirubrobacteraceae bacterium KUL-0032	GCA_936402125.1	Illumina	4214414	160	34066	69.4717	52.1127	0	Bacteria; Actinobacteriota; Thermoleophilia; Solirubrobacterales; Solirubrobacteraceae; Palsa-465	Bacteria; Actinobacteria; Thermoleophilia; Solirubrobacterales; Solirubrobacteraceae	Absent	Absent	Absent
	KUL-0033	uncultured Streptosporangiaceae bacterium KUL-0033	GCA_936406745.1	Illumina	1562146	157	11929	70.6	50.7042	1.40845	Bacteria; Actinobacteriota; Actinomycetia; Streptosporangiales; Streptosporangiaceae; Palsa-506	Bacteria; Actinobacteria; Actinomycetia; Streptosporangiales; Streptosporangiaceae	Absent	Absent	Absent
	KUL-0034	uncultured Streptosporangiaceae bacterium KUL-0034	GCA_936401955.1	Illumina	5547691	239	31751	70.0626	81.6901	5.6338	Bacteria; Actinobacteriota; Actinomycetia; Streptosporangiales; Streptosporangiaceae; Palsa-506	Bacteria; Actinobacteria; Actinomycetia; Streptosporangiales; Streptosporangiaceae	Absent	Absent	Absent
	KUL-0035	uncultured Streptosporangiaceae bacterium KUL-0035	GCA_936403565.1	Illumina	1462692	191	8889	70.1405	56.338	0	Bacteria; Actinobacteriota; Actinomycetia; Streptosporangiales; Streptosporangiaceae; Palsa-506	Bacteria; Actinobacteria; Actinomycetia; Streptosporangiales; Streptosporangiaceae	Absent	Absent	Absent
	KUL-0036	uncultured Streptosporangiaceae bacterium KUL-0036	GCA_936401975.1	Illumina	6213628	130	67139	69.683	61.9718	5.6338	Bacteria; Actinobacteriota; Actinomycetia; Streptosporangiales; Streptosporangiaceae; Palsa-506	Bacteria; Actinobacteria; Actinomycetia; Streptosporangiales; Streptosporangiaceae	Absent	Absent	Absent
	KUL-0037	uncultured Solirubrobacteraceae bacterium KUL-0037	GCA_936406465.1	Illumina	3608440	195	25910	68.6003	52.1127	1.40845	Bacteria; Actinobacteriota; Thermoleophilia; Solirubrobacterales; Solirubrobacteraceae; Palsa-465	Bacteria; Actinobacteria; Thermoleophilia; Solirubrobacterales; Solirubrobacteraceae	Absent	Absent	Absent
	KUL-0038	uncultured Roseiarcus sp. KUL-0038	GCA_936403205.1	Illumina	4118960	485	9474	64.0133	73.2394	2.8169	Bacteria; Proteobacteria; Alphaproteobacteria; Rhizobiales; Beijerinckiaceae; Roseiarcus	Bacteria; Proteobacteria; Alphaproteobacteria; Hyphomicrobiales; Roseiarcaceae; Roseiarcus	Absent	Absent	Absent
	KUL-0039	uncultured Xanthobacteraceae bacterium KUL-0039	GCA_936401435.1	Illumina	2272074	623	3602	63.04	53.5211	7.04225	Bacteria; Proteobacteria; Alphaproteobacteria; Rhizobiales; Xanthobacteraceae; BOG-931	Bacteria; Proteobacteria; Alphaproteobacteria; Hyphomicrobiales; Xanthobacteraceae	Absent	Absent	Absent
	KUL-0040	uncultured Bradyrhizobium sp. KUL-0040	GCA_936401355.1	Illumina	2692299	604	4629	62.0021	50.7042	5.6338	Bacteria; Proteobacteria; Alphaproteobacteria; Rhizobiales; Xanthobacteraceae; Bradyrhizobium	Bacteria; Proteobacteria; Alphaproteobacteria; Hyphomicrobiales; Bradyrhizobiaceae; Bradyrhizobium	Absent	Absent	Absent
	KUL-0041	uncultured Acidobacteriaceae bacterium KUL-0041	GCA_936404385.1	Illumina	2280560	97	28725	57.6262	69.0141	1.40845	Bacteria; Acidobacteriota; Acidobacteriae; Acidobacteriales; Koribacteraceae	Bacteria; Acidobacteria; Acidobacteriia; Acidobacteriales; Acidobacteriaceae	Absent	Absent	Absent
	KUL-0042	uncultured Bryobacteraceae bacterium KUL-0042	GCA_936406255.1	Illumina	4276246	125	44745	59.9058	83.0986	2.8169	Bacteria; Acidobacteriota; Acidobacteriae; Bryobacterales; Bryobacteraceae; BOG-234	Bacteria; Acidobacteria; Acidobacteriia; Bryobacterales; Bryobacteraceae	Absent	Absent	Absent
	KUL-0043	uncultured Acidimicrobiales bacterium KUL-0043	GCA_936403945.1	Illumina	2073209	37	68028	66.6336	63.3803	0	Bacteria; Actinobacteriota; Acidimicrobiia; Acidimicrobiales; RAAP-2	Bacteria; Actinobacteria; Acidimicrobiia; Acidimicrobiales	Absent	Absent	Absent
	KUL-0044	uncultured Rhodopila sp. KUL-0044	GCA_936403465.1	Illumina	3262760	912	3479	61.9582	63.3803	5.6338	Bacteria; Proteobacteria; Alphaproteobacteria; Acetobacterales; Acetobacteraceae; Rhodopila	Bacteria; Proteobacteria; Alphaproteobacteria; Rhodospirillales; Acetobacteraceae; Rhodopila	Absent	Absent	Absent
	KUL-0045	uncultured Chthoniobacterales bacterium KUL-0045	GCA_936402615.1	Illumina	896884	216	4254	54.6012	50.7042	0	Bacteria; Verrucomicrobiota; Verrucomicrobiae; Chthoniobacterales	Bacteria; Verrucomicrobia; Spartobacteria; Chthoniobacterales	Absent	Absent	Absent
	KUL-0046	uncultured Acidobacteriia bacterium KUL-0046	GCA_936401865.1	Illumina	2787965	445	7065	59.4998	50.7042	1.40845	Bacteria; Acidobacteriota; Acidobacteriae; UBA7541; UBA7541; UBA7541	Bacteria; Acidobacteria; Acidobacteriia	Absent	Absent	Absent
	KUL-0047	uncultured Beijerinckiaceae bacterium KUL-0047	GCA_936403665.1	Illumina	4352232	218	23747	65.5524	60.5634	1.40845	Bacteria; Proteobacteria; Alphaproteobacteria; Rhizobiales; Beijerinckiaceae; GAS188	Bacteria; Proteobacteria; Alphaproteobacteria; Hyphomicrobiales; Beijerinckiaceae	Present	Absent	Absent
	KUL-0048	uncultured Steroidobacteraceae bacterium KUL-0048	GCA_936408125.1	Illumina	1262288	158	9739	59.11	50.7042	2.8169	Bacteria; Proteobacteria; Gammaproteobacteria; Steroidobacterales; Steroidobacteraceae	Bacteria; Proteobacteria; Gammaproteobacteria; Nevskiales; Steroidobacteraceae	Absent	Absent	Absent
	KUL-0049	uncultured Chthoniobacterales bacterium KUL-0049	GCA_936403725.1	Illumina	2407627	135	21919	54.9554	64.7887	1.40845	Bacteria; Verrucomicrobiota; Verrucomicrobiae; Chthoniobacterales	Bacteria; Verrucomicrobia; Spartobacteria; Chthoniobacterales	Absent	Absent	Absent
	KUL-0050	uncultured Chthoniobacterales bacterium KUL-0050	GCA_936401155.1	Illumina	1990352	480	4173	54.478	64.7887	4.22535	Bacteria; Verrucomicrobiota; Verrucomicrobiae; Chthoniobacterales	Bacteria; Verrucomicrobia; Spartobacteria; Chthoniobacterales	Absent	Absent	Absent
	KUL-0051	uncultured Ktedonobacteraceae bacterium KUL-0051	GCA_936403975.1	Illumina	2980063	546	5973	49.1641	78.8732	2.8169	Bacteria; Chloroflexota; Ktedonobacteria; Ktedonobacterales; Ktedonobacteraceae	Bacteria; Chloroflexi; Ktedonobacteria; Ktedonobacterales; Ktedonobacteraceae	Absent	Absent	Absent
	KUL-0052	uncultured Acidimicrobiales bacterium KUL-0052	GCA_936404065.1	Illumina	2759536	162	21469	69.4825	64.7887	1.40845	Bacteria; Actinobacteriota; Acidimicrobiia; Acidimicrobiales; RAAP-2; Bog-756	Bacteria; Actinobacteria; Acidimicrobiia; Acidimicrobiales	Absent	Absent	Absent
	KUL-0053	uncultured Polyangiaceae bacterium KUL-0053	GCA_936401915.1	Illumina	6414798	723	10673	70.566	53.5211	1.40845	Bacteria; Myxococcota; Polyangia; Polyangiales; Polyangiaceae; Palsa-1150	Bacteria; Proteobacteria; Deltaproteobacteria; Myxococcales; Sorangiineae; Polyangiaceae	Absent	Absent	Absent
	KUL-0054	uncultured Vicinamibacteria bacterium KUL-0054	GCA_936402975.1	Illumina	1173228	244	5206	65.5749	50.7042	4.22535	Bacteria; Acidobacteriota; Vicinamibacteria; Vicinamibacterales; UBA2999	Bacteria; Acidobacteria; Vicinamibacteria	Absent	Absent	Absent
	KUL-0055	uncultured Methylocella sp. KUL-0055	GCA_936406715.1	Illumina	2855610	372	9309	59.1777	90.1408	4.22535	Bacteria; Proteobacteria; Alphaproteobacteria; Rhizobiales; Beijerinckiaceae; Methylocella; Methylocella sp006514895	Bacteria; Proteobacteria; Alphaproteobacteria; Hyphomicrobiales; Beijerinckiaceae; Methylocella	Absent	Absent	Absent
	KUL-0056	uncultured Beijerinckiaceae bacterium KUL-0056	GCA_936402955.1	Illumina	3027490	730	4108	63.9487	63.3803	5.6338	Bacteria; Proteobacteria; Alphaproteobacteria; Rhizobiales; Beijerinckiaceae; GAS188	Bacteria; Proteobacteria; Alphaproteobacteria; Hyphomicrobiales; Beijerinckiaceae	Present	Absent	Absent
	KUL-0057	uncultured Acetobacteraceae bacterium KUL-0057	GCA_936401745.1	Illumina	6819082	161	77260	65.3096	87.3239	2.8169	Bacteria; Proteobacteria; Alphaproteobacteria; Acetobacterales; Acetobacteraceae; Palsa-883	Bacteria; Proteobacteria; Alphaproteobacteria; Rhodospirillales; Acetobacteraceae	Present	Absent	Absent
	KUL-0058	uncultured Roseiarcus sp. KUL-0058	GCA_936402895.1	Illumina	3205758	217	17524	65.4319	87.3239	0	Bacteria; Proteobacteria; Alphaproteobacteria; Rhizobiales; Beijerinckiaceae; Roseiarcus	Bacteria; Proteobacteria; Alphaproteobacteria; Hyphomicrobiales; Roseiarcaceae; Roseiarcus	Absent	Absent	Absent
	KUL-0059	uncultured Acetobacteraceae bacterium KUL-0059	GCA_936408315.1	Illumina	5410645	281	25377	64.7697	54.9296	2.8169	Bacteria; Proteobacteria; Alphaproteobacteria; Acetobacterales; Acetobacteraceae; Palsa-883	Bacteria; Proteobacteria; Alphaproteobacteria; Rhodospirillales; Acetobacteraceae	Absent	Absent	Absent
	KUL-0060	uncultured Acidobacteriia bacterium KUL-0060	GCA_936403785.1	Illumina	4871458	246	25389	58.6224	56.338	2.8169	Bacteria; Acidobacteriota; Acidobacteriae; UBA7541; UBA7541; UBA7541	Bacteria; Acidobacteria; Acidobacteriia	Absent	Absent	Absent
	KUL-0061	uncultured Verrucomicrobiae bacterium KUL-0061	GCA_936402685.1	Illumina	2960262	251	13561	54.9892	52.1127	4.22535	Bacteria; Verrucomicrobiota; Verrucomicrobiae	Bacteria; Verrucomicrobia; Verrucomicrobiae	Absent	Absent	Absent
	KUL-0062	uncultured Acidobacteriaceae bacterium KUL-0062	GCA_936402335.1	Illumina	3236195	926	3380	58.1197	52.1127	7.04225	Bacteria; Acidobacteriota; Acidobacteriae; Acidobacteriales; Acidobacteriaceae; PALSA-350	Bacteria; Acidobacteria; Acidobacteriia; Acidobacteriales; Acidobacteriaceae	Absent	Absent	Absent
	KUL-0063	uncultured Candidatus Sulfotelmatobacter sp. KUL-0063	GCA_936403855.1	Illumina	5841328	472	16330	58.4395	97.1831	2.8169	Bacteria; Acidobacteriota; Acidobacteriae; Acidobacteriales; Koribacteraceae; Sulfotelmatobacter	Bacteria; Acidobacteria; Acidobacteriia; Acidobacteriales; Acidobacteriaceae; Candidatus Sulfotelmatobacter	Absent	Absent	Absent
	KUL-0064	uncultured Xanthobacteraceae bacterium KUL-0064	GCA_936402625.1	Illumina	3279117	725	4749	62.5308	70.4225	4.22535	Bacteria; Proteobacteria; Alphaproteobacteria; Rhizobiales; Xanthobacteraceae; VAZQ01	Bacteria; Proteobacteria; Alphaproteobacteria; Hyphomicrobiales; Xanthobacteraceae	Absent	Absent	Absent
	KUL-0065	uncultured Chthoniobacterales bacterium KUL-0065	GCA_936404435.1	Illumina	2491861	143	19740	53.7909	71.831	8.4507	Bacteria; Verrucomicrobiota; Verrucomicrobiae; Chthoniobacterales	Bacteria; Verrucomicrobia; Spartobacteria; Chthoniobacterales	Absent	Absent	Absent
	KUL-0066	uncultured Stellaceae bacterium KUL-0066	GCA_936409135.1	Illumina	4777861	241	26754	63.3096	59.1549	1.40845	Bacteria; Proteobacteria; Alphaproteobacteria; ATCC43930; Stellaceae; AP-15	Bacteria; Proteobacteria; Alphaproteobacteria; Rhodospirillales; Stellaceae	Absent	Absent	Absent
	KUL-0067	uncultured Myxococcaceae bacterium KUL-0067	GCA_936402195.1	Illumina	3875184	35	219849	68.2018	100	2.8169	Bacteria; Myxococcota; Myxococcia; Myxococcales; Myxococcaceae; RPRB01	Bacteria; Proteobacteria; Deltaproteobacteria; Myxococcales; Cystobacterineae; Myxococcaceae	Absent	Absent	Absent
	KUL-0068	uncultured Solirubrobacteraceae bacterium KUL-0068	GCA_936400825.1	Illumina	2635615	125	24345	70.3675	69.0141	1.40845	Bacteria; Actinobacteriota; Thermoleophilia; Solirubrobacterales; Solirubrobacteraceae; Palsa-465	Bacteria; Actinobacteria; Thermoleophilia; Solirubrobacterales; Solirubrobacteraceae	Absent	Absent	Absent
	KUL-0069	uncultured Streptosporangiaceae bacterium KUL-0069	GCA_936404155.1	Illumina	2480051	602	4127	70.5366	64.7887	0	Bacteria; Actinobacteriota; Actinomycetia; Streptosporangiales; Streptosporangiaceae	Bacteria; Actinobacteria; Actinomycetia; Streptosporangiales; Streptosporangiaceae	Absent	Absent	Absent
	KUL-0070	uncultured Candidatus Binataceae bacterium KUL-0070	GCA_936409535.1	Illumina	2483998	512	5090	61.5199	57.7465	2.8169	Bacteria; Desulfobacterota_B; Binatia; Binatales; Binataceae	Bacteria; Candidatus Binatota; Candidatus Binatia; Candidatus Binatales; Candidatus Binataceae	Absent	Absent	Absent
	KUL-0071	uncultured Candidatus Sulfotelmatobacter sp. KUL-0071	GCA_936409465.1	Illumina	3900478	765	5422	56.87	70.4225	5.6338	Bacteria; Acidobacteriota; Acidobacteriae; Acidobacteriales; Koribacteraceae; Sulfotelmatobacter	Bacteria; Acidobacteria; Acidobacteriia; Acidobacteriales; Acidobacteriaceae; Candidatus Sulfotelmatobacter	Absent	Absent	Absent
	KUL-0072	uncultured Streptosporangiaceae bacterium KUL-0072	GCA_936403535.1	Illumina	6576936	440	21454	70.3254	94.3662	2.8169	Bacteria; Actinobacteriota; Actinomycetia; Streptosporangiales; Streptosporangiaceae; Palsa-506	Bacteria; Actinobacteria; Actinomycetia; Streptosporangiales; Streptosporangiaceae	Absent	Absent	Absent
	KUL-0073	uncultured Streptosporangiaceae bacterium KUL-0073	GCA_936407035.1	Illumina	7588442	382	25417	71.9392	74.6479	7.04225	Bacteria; Actinobacteriota; Actinomycetia; Streptosporangiales; Streptosporangiaceae; Palsa-506	Bacteria; Actinobacteria; Actinomycetia; Streptosporangiales; Streptosporangiaceae	Absent	Absent	Absent
	KUL-0074	uncultured Streptosporangiaceae bacterium KUL-0074	GCA_936403525.1	Illumina	2217744	543	4106	71.6979	59.1549	4.22535	Bacteria; Actinobacteriota; Actinomycetia; Streptosporangiales; Streptosporangiaceae; UBA9676	Bacteria; Actinobacteria; Actinomycetia; Streptosporangiales; Streptosporangiaceae	Absent	Absent	Absent
	KUL-0075	uncultured Streptosporangiaceae bacterium KUL-0075	GCA_936401665.1	Illumina	5547513	124	66327	68.4816	64.7887	4.22535	Bacteria; Actinobacteriota; Actinomycetia; Streptosporangiales; Streptosporangiaceae; Palsa-506	Bacteria; Actinobacteria; Actinomycetia; Streptosporangiales; Streptosporangiaceae	Absent	Absent	Absent
	KUL-0076	uncultured Solirubrobacteraceae bacterium KUL-0076	GCA_936407065.1	Illumina	4717364	82	71736	68.9171	73.2394	1.40845	Bacteria; Actinobacteriota; Thermoleophilia; Solirubrobacterales; Solirubrobacteraceae; Palsa-465	Bacteria; Actinobacteria; Thermoleophilia; Solirubrobacterales; Solirubrobacteraceae	Absent	Absent	Absent
	KUL-0077	uncultured Mycobacterium sp. KUL-0077	GCA_936402805.1	Illumina	4747991	281	21525	66.3982	95.7746	1.40845	Bacteria; Actinobacteriota; Actinomycetia; Mycobacteriales; Mycobacteriaceae; Mycobacterium	Bacteria; Actinobacteria; Actinomycetia; Corynebacteriales; Mycobacteriaceae; Mycobacterium	Absent	Absent	Absent
	KUL-0078	uncultured Streptosporangiaceae bacterium KUL-0078	GCA_936401375.1	Illumina	3245607	408	9412	71.4802	81.6901	4.22535	Bacteria; Actinobacteriota; Actinomycetia; Streptosporangiales; Streptosporangiaceae; PALSA-505	Bacteria; Actinobacteria; Actinomycetia; Streptosporangiales; Streptosporangiaceae	Absent	Absent	Absent
	KUL-0079	uncultured Mycobacterium sp. KUL-0079	GCA_936402145.1	Illumina	4361234	365	16098	65.2576	84.507	7.04225	Bacteria; Actinobacteriota; Actinomycetia; Mycobacteriales; Mycobacteriaceae; Mycobacterium	Bacteria; Actinobacteria; Actinomycetia; Corynebacteriales; Mycobacteriaceae; Mycobacterium	Absent	Absent	Absent
	KUL-0080	uncultured Mycobacterium sp. KUL-0080	GCA_936401675.1	Illumina	3250004	625	5692	65.629	52.1127	2.8169	Bacteria; Actinobacteriota; Actinomycetia; Mycobacteriales; Mycobacteriaceae; Mycobacterium	Bacteria; Actinobacteria; Actinomycetia; Corynebacteriales; Mycobacteriaceae; Mycobacterium	Absent	Absent	Absent
	KUL-0081	uncultured Mycobacterium sp. KUL-0081	GCA_936401525.1	Illumina	3255446	562	6600	65.641	50.7042	0	Bacteria; Actinobacteriota; Actinomycetia; Mycobacteriales; Mycobacteriaceae; Mycobacterium	Bacteria; Actinobacteria; Actinomycetia; Corynebacteriales; Mycobacteriaceae; Mycobacterium	Absent	Absent	Absent
	KUL-0082	uncultured Mycobacterium sp. KUL-0082	GCA_936402015.1	Illumina	3628128	210	25550	66.5317	76.0563	1.40845	Bacteria; Actinobacteriota; Actinomycetia; Mycobacteriales; Mycobacteriaceae; Mycobacterium	Bacteria; Actinobacteria; Actinomycetia; Corynebacteriales; Mycobacteriaceae; Mycobacterium	Absent	Absent	Absent
	KUL-0083	uncultured Solirubrobacteraceae bacterium KUL-0083	GCA_936404365.1	Illumina	3600898	50	131322	68.992	95.7746	0	Bacteria; Actinobacteriota; Thermoleophilia; Solirubrobacterales; Solirubrobacteraceae; Palsa-465	Bacteria; Actinobacteria; Thermoleophilia; Solirubrobacterales; Solirubrobacteraceae	Absent	Absent	Absent
	KUL-0084	uncultured Candidatus Dormibacteraeota bacterium KUL-0084	GCA_936404165.1	Illumina	1552635	53	40496	69.0976	76.0563	1.40845	Bacteria; Dormibacterota; Dormibacteria; UBA8260; UBA8260; Palsa-875	Bacteria; Candidatus Dormibacteraeota	Absent	Absent	Absent
	KUL-0085	uncultured Solirubrobacteraceae bacterium KUL-0085	GCA_936406345.1	Illumina	2213482	41	69856	67.8577	63.3803	0	Bacteria; Actinobacteriota; Thermoleophilia; Solirubrobacterales; Solirubrobacteraceae; Palsa-465	Bacteria; Actinobacteria; Thermoleophilia; Solirubrobacterales; Solirubrobacteraceae	Absent	Absent	Absent
	KUL-0086	uncultured Steroidobacteraceae bacterium KUL-0086	GCA_936403985.1	Illumina	892105	37	32239	67.717	61.9718	1.40845	Bacteria; Proteobacteria; Gammaproteobacteria; Steroidobacterales; Steroidobacteraceae; 13-2-20CM-66-19	Bacteria; Proteobacteria; Gammaproteobacteria; Nevskiales; Steroidobacteraceae	Absent	Absent	Absent
	KUL-0087	uncultured Solirubrobacteraceae bacterium KUL-0087	GCA_936403995.1	Illumina	5092023	244	28234	68.8859	66.1972	0	Bacteria; Actinobacteriota; Thermoleophilia; Solirubrobacterales; Solirubrobacteraceae; Palsa-465	Bacteria; Actinobacteria; Thermoleophilia; Solirubrobacterales; Solirubrobacteraceae	Absent	Absent	Absent
	KUL-0088	uncultured Acidimicrobiales bacterium KUL-0088	GCA_936404015.1	Illumina	3501100	35	148716	69.1177	50.7042	1.40845	Bacteria; Actinobacteriota; Acidimicrobiia; Acidimicrobiales	Bacteria; Actinobacteria; Acidimicrobiia; Acidimicrobiales	Absent	Absent	Absent
	KUL-0089	uncultured Solirubrobacteraceae bacterium KUL-0089	GCA_936407955.1	Illumina	4400776	108	52766	68.4894	64.7887	0	Bacteria; Actinobacteriota; Thermoleophilia; Solirubrobacterales; Solirubrobacteraceae; Palsa-465	Bacteria; Actinobacteria; Thermoleophilia; Solirubrobacterales; Solirubrobacteraceae	Absent	Absent	Absent
	KUL-0090	uncultured Solirubrobacteraceae bacterium KUL-0090	GCA_936403155.1	Illumina	3495999	78	67011	67.8196	81.6901	1.40845	Bacteria; Actinobacteriota; Thermoleophilia; Solirubrobacterales; Solirubrobacteraceae; Palsa-465	Bacteria; Actinobacteria; Thermoleophilia; Solirubrobacterales; Solirubrobacteraceae	Absent	Absent	Absent
	KUL-0091	uncultured Acidimicrobiia bacterium KUL-0091	GCA_936401165.1	Illumina	1721907	37	55416	70.9674	83.0986	0	Bacteria; Actinobacteriota; Acidimicrobiia; IMCC26256; PALSA-555; PALSA-555	Bacteria; Actinobacteria; Acidimicrobiia	Absent	Absent	Absent
	KUL-0092	uncultured Solirubrobacteraceae bacterium KUL-0092	GCA_936404305.1	Illumina	3519703	88	51379	69.4287	71.831	0	Bacteria; Actinobacteriota; Thermoleophilia; Solirubrobacterales; Solirubrobacteraceae; Palsa-465	Bacteria; Actinobacteria; Thermoleophilia; Solirubrobacterales; Solirubrobacteraceae	Absent	Absent	Absent
	KUL-0093	uncultured Streptosporangiaceae bacterium KUL-0093	GCA_936400875.1	Illumina	3530571	108	37615	70.8606	69.0141	4.22535	Bacteria; Actinobacteriota; Actinomycetia; Streptosporangiales; Streptosporangiaceae; Palsa-506	Bacteria; Actinobacteria; Actinomycetia; Streptosporangiales; Streptosporangiaceae	Absent	Absent	Absent
	KUL-0094	uncultured Solirubrobacteraceae bacterium KUL-0094	GCA_936403145.1	Illumina	3764823	68	71262	67.4876	67.6056	2.8169	Bacteria; Actinobacteriota; Thermoleophilia; Solirubrobacterales; Solirubrobacteraceae; Palsa-465	Bacteria; Actinobacteria; Thermoleophilia; Solirubrobacterales; Solirubrobacteraceae	Absent	Absent	Absent
	KUL-0095	uncultured Pseudonocardiaceae bacterium KUL-0095	GCA_936403115.1	Illumina	3859381	185	24925	66.4026	90.1408	4.22535	Bacteria; Actinobacteriota; Actinomycetia; Mycobacteriales; Pseudonocardiaceae; GCA-003244245	Bacteria; Actinobacteria; Actinomycetia; Pseudonocardiales; Pseudonocardiaceae	Absent	Absent	Absent
	KUL-0096	uncultured Streptosporangiaceae bacterium KUL-0096	GCA_936401965.1	Illumina	2046220	183	14511	69.8815	66.1972	4.22535	Bacteria; Actinobacteriota; Actinomycetia; Streptosporangiales; Streptosporangiaceae; Palsa-506	Bacteria; Actinobacteria; Actinomycetia; Streptosporangiales; Streptosporangiaceae	Absent	Absent	Absent
	KUL-0097	uncultured Solirubrobacteraceae bacterium KUL-0097	GCA_936401805.1	Illumina	5123956	562	10463	68.8984	54.9296	0	Bacteria; Actinobacteriota; Thermoleophilia; Solirubrobacterales; Solirubrobacteraceae; Palsa-465	Bacteria; Actinobacteria; Thermoleophilia; Solirubrobacterales; Solirubrobacteraceae	Absent	Absent	Absent
	KUL-0098	uncultured Streptosporangiaceae bacterium KUL-0098	GCA_936403105.1	Illumina	1596822	232	7749	69.3502	50.7042	0	Bacteria; Actinobacteriota; Actinomycetia; Streptosporangiales; Streptosporangiaceae; Palsa-506	Bacteria; Actinobacteria; Actinomycetia; Streptosporangiales; Streptosporangiaceae	Absent	Absent	Absent
	KUL-0099	uncultured Pseudonocardiaceae bacterium KUL-0099	GCA_936404265.1	Illumina	2607255	95	32470	67.5169	90.1408	1.40845	Bacteria; Actinobacteriota; Actinomycetia; Mycobacteriales; Pseudonocardiaceae; GCA-003244245	Bacteria; Actinobacteria; Actinomycetia; Pseudonocardiales; Pseudonocardiaceae	Absent	Absent	Absent
	KUL-0100	uncultured Solirubrobacteraceae bacterium KUL-0100	GCA_936403075.1	Illumina	2134215	308	7721	70.1121	52.1127	0	Bacteria; Actinobacteriota; Thermoleophilia; Solirubrobacterales; Solirubrobacteraceae; Palsa-465	Bacteria; Actinobacteria; Thermoleophilia; Solirubrobacterales; Solirubrobacteraceae	Absent	Absent	Absent
	KUL-0101	uncultured Candidatus Sulfotelmatobacter sp. KUL-0101	GCA_936404285.1	Illumina	4135551	72	77638	58.977	91.5493	0	Bacteria; Acidobacteriota; Acidobacteriae; Acidobacteriales; Koribacteraceae; Sulfotelmatobacter	Bacteria; Acidobacteria; Acidobacteriia; Acidobacteriales; Acidobacteriaceae; Candidatus Sulfotelmatobacter	Absent	Absent	Absent
	KUL-0102	uncultured Streptosporangiaceae bacterium KUL-0102	GCA_936403055.1	Illumina	4729621	150	41545	68.7121	77.4648	4.22535	Bacteria; Actinobacteriota; Actinomycetia; Streptosporangiales; Streptosporangiaceae; Palsa-506	Bacteria; Actinobacteria; Actinomycetia; Streptosporangiales; Streptosporangiaceae	Absent	Absent	Absent
	KUL-0103	uncultured Candidatus Sulfopaludibacter sp. KUL-0103	GCA_936402275.1	Illumina	5265788	89	73782	61.5234	69.0141	2.8169	Bacteria; Acidobacteriota; Acidobacteriae; Bryobacterales; Bryobacteraceae; Sulfopaludibacter	Bacteria; Acidobacteria; Acidobacteriia; Bryobacterales; Solibacteraceae; Candidatus Sulfopaludibacter	Absent	Absent	Absent
	KUL-0104	uncultured Acidobacteriia bacterium KUL-0104	GCA_936401535.1	Illumina	5186767	77	91613	57.6347	54.9296	0	Bacteria; Acidobacteriota; Acidobacteriae; UBA7541; UBA7541; UBA7541	Bacteria; Acidobacteria; Acidobacteriia	Absent	Absent	Absent
	KUL-0105	uncultured Candidatus Sulfotelmatobacter sp. KUL-0105	GCA_936403045.1	Illumina	3579624	192	22268	58.0022	53.5211	0	Bacteria; Acidobacteriota; Acidobacteriae; Acidobacteriales; Koribacteraceae; Sulfotelmatobacter	Bacteria; Acidobacteria; Acidobacteriia; Acidobacteriales; Acidobacteriaceae; Candidatus Sulfotelmatobacter	Absent	Absent	Absent
	KUL-0106	uncultured Solirubrobacteraceae bacterium KUL-0106	GCA_936402035.1	Illumina	2735288	35	96188	68.6601	50.7042	0	Bacteria; Actinobacteriota; Thermoleophilia; Solirubrobacterales; Solirubrobacteraceae; Palsa-465	Bacteria; Actinobacteria; Thermoleophilia; Solirubrobacterales; Solirubrobacteraceae	Absent	Absent	Absent
	KUL-0107	uncultured Terracidiphilus sp. KUL-0107	GCA_936403035.1	Illumina	4157494	20	434892	59.7224	98.5915	0	Bacteria; Acidobacteriota; Acidobacteriae; Acidobacteriales; Acidobacteriaceae; Terracidiphilus; Terracidiphilus sp003162495	Bacteria; Acidobacteria; Acidobacteriia; Acidobacteriales; Acidobacteriaceae; Terracidiphilus	Absent	Absent	Absent
	KUL-0108	uncultured Candidatus Eremiobacteraceae bacterium KUL-0108	GCA_936403775.1	Illumina	3043867	34	147006	62.0707	94.3662	0	Bacteria; Eremiobacterota; Eremiobacteria; Eremiobacterales; Eremiobacteraceae	Bacteria; Candidatus Eremiobacteraeota; Candidatus Eremiobacteria; Candidatus Eremiobacterales; Candidatus Eremiobacteraceae	Absent	Absent	Absent
	KUL-0109	uncultured Solirubrobacteraceae bacterium KUL-0109	GCA_936406865.1	Illumina	3220642	28	177749	65.3681	95.7746	1.40845	Bacteria; Actinobacteriota; Thermoleophilia; Solirubrobacterales; Solirubrobacteraceae; Palsa-744	Bacteria; Actinobacteria; Thermoleophilia; Solirubrobacterales; Solirubrobacteraceae	Absent	Absent	Absent
	KUL-0110	uncultured Acidobacteriia bacterium KUL-0110	GCA_936403625.1	Illumina	3066921	27	127778	60.3341	94.3662	1.40845	Bacteria; Acidobacteriota; Acidobacteriae; UBA7541; UBA7541; Palsa-295	Bacteria; Acidobacteria; Acidobacteriia	Absent	Absent	Absent
	KUL-0111	uncultured Candidatus Sulfotelmatobacter sp. KUL-0111	GCA_936401345.1	Illumina	4785852	83	77382	58.0077	92.9577	0	Bacteria; Acidobacteriota; Acidobacteriae; Acidobacteriales; Koribacteraceae; Sulfotelmatobacter; Sulfotelmatobacter sp003136335	Bacteria; Acidobacteria; Acidobacteriia; Acidobacteriales; Acidobacteriaceae; Candidatus Sulfotelmatobacter	Absent	Absent	Absent
	KUL-0112	uncultured Acidobacteriaceae bacterium KUL-0112	GCA_936403815.1	Illumina	4923160	74	79886	57.6274	87.3239	0	Bacteria; Acidobacteriota; Acidobacteriae; Acidobacteriales; Koribacteraceae; Bog-209	Bacteria; Acidobacteria; Acidobacteriia; Acidobacteriales; Acidobacteriaceae	Absent	Absent	Absent
	KUL-0113	uncultured Candidatus Sulfotelmatobacter sp. KUL-0113	GCA_936403005.1	Illumina	5032456	87	80862	59.0207	66.1972	2.8169	Bacteria; Acidobacteriota; Acidobacteriae; Acidobacteriales; Koribacteraceae; Sulfotelmatobacter	Bacteria; Acidobacteria; Acidobacteriia; Acidobacteriales; Acidobacteriaceae; Candidatus Sulfotelmatobacter	Absent	Absent	Absent
	KUL-0114	uncultured Polyangiaceae bacterium KUL-0114	GCA_936401655.1	Illumina	2521124	28	133869	64.9611	63.3803	1.40845	Bacteria; Myxococcota; Polyangia; Polyangiales; Polyangiaceae	Bacteria; Proteobacteria; Deltaproteobacteria; Myxococcales; Sorangiineae; Polyangiaceae	Absent	Absent	Absent
	KUL-0115	uncultured Solirubrobacteraceae bacterium KUL-0115	GCA_936402995.1	Illumina	1887600	44	47692	67.3254	53.5211	0	Bacteria; Actinobacteriota; Thermoleophilia; Solirubrobacterales; Solirubrobacteraceae; Palsa-465	Bacteria; Actinobacteria; Thermoleophilia; Solirubrobacterales; Solirubrobacteraceae	Absent	Absent	Absent
	KUL-0116	uncultured Acetobacteraceae bacterium KUL-0116	GCA_936402985.1	Illumina	4635850	435	12895	65.783	94.3662	0	Bacteria; Proteobacteria; Alphaproteobacteria; Acetobacterales; Acetobacteraceae; BOG-930	Bacteria; Proteobacteria; Alphaproteobacteria; Rhodospirillales; Acetobacteraceae	Absent	Present	Present
	KUL-0117	uncultured Streptosporangiaceae bacterium KUL-0117	GCA_936404375.1	Illumina	1626632	274	6638	70.9728	64.7887	4.22535	Bacteria; Actinobacteriota; Actinomycetia; Streptosporangiales; Streptosporangiaceae; Bog-532	Bacteria; Actinobacteria; Actinomycetia; Streptosporangiales; Streptosporangiaceae	Absent	Absent	Absent
	KUL-0118	uncultured Chitinophagaceae bacterium KUL-0118	GCA_936402885.1	Illumina	2419443	468	5474	43.0507	63.3803	0	Bacteria; Bacteroidota; Bacteroidia; Chitinophagales; Chitinophagaceae; UBA8621	Bacteria; Bacteroidetes; Chitinophagia; Chitinophagales; Chitinophagaceae	Absent	Absent	Absent
	KUL-0119	uncultured Ktedonobacteraceae bacterium KUL-0119	GCA_936402755.1	Illumina	6758857	685	12525	54.7754	64.7887	4.22535	Bacteria; Chloroflexota; Ktedonobacteria; Ktedonobacterales; Ktedonobacteraceae	Bacteria; Chloroflexi; Ktedonobacteria; Ktedonobacterales; Ktedonobacteraceae	Absent	Absent	Absent
	KUL-0120	uncultured Chitinophagaceae bacterium KUL-0120	GCA_936402965.1	Illumina	3160234	377	9876	41.2639	53.5211	4.22535	Bacteria; Bacteroidota; Bacteroidia; Chitinophagales; Chitinophagaceae; UBA8621	Bacteria; Bacteroidetes; Chitinophagia; Chitinophagales; Chitinophagaceae	Absent	Absent	Absent
	KUL-0121	uncultured Edaphobacter sp. KUL-0121	GCA_936404335.1	Illumina	4578857	460	12507	57.2216	84.507	2.8169	Bacteria; Acidobacteriota; Acidobacteriae; Acidobacteriales; Acidobacteriaceae; Edaphobacter	Bacteria; Acidobacteria; Acidobacteriia; Acidobacteriales; Acidobacteriaceae; Edaphobacter	Absent	Absent	Absent
	KUL-0122	uncultured Acidimicrobiales bacterium KUL-0122	GCA_936403805.1	Illumina	4180339	260	19430	65.446	80.2817	0	Bacteria; Actinobacteriota; Acidimicrobiia; Acidimicrobiales; Palsa-688	Bacteria; Actinobacteria; Acidimicrobiia; Acidimicrobiales	Absent	Absent	Absent
	KUL-0123	uncultured Bryobacteraceae bacterium KUL-0123	GCA_936407205.1	Illumina	1397427	98	16066	59.7642	54.9296	1.40845	Bacteria; Acidobacteriota; Acidobacteriae; Bryobacterales; Bryobacteraceae; BOG-234	Bacteria; Acidobacteria; Acidobacteriia; Bryobacterales; Bryobacteraceae	Absent	Absent	Absent
	KUL-0124	uncultured Edaphobacter sp. KUL-0124	GCA_936407655.1	Illumina	2494789	302	9819	58.5535	52.1127	0	Bacteria; Acidobacteriota; Acidobacteriae; Acidobacteriales; Acidobacteriaceae; Edaphobacter	Bacteria; Acidobacteria; Acidobacteriia; Acidobacteriales; Acidobacteriaceae; Edaphobacter	Absent	Absent	Absent
	KUL-0125	uncultured Bryobacteraceae bacterium KUL-0125	GCA_936402425.1	Illumina	6884354	70	180162	60.2946	97.1831	0	Bacteria; Acidobacteriota; Acidobacteriae; Bryobacterales; Bryobacteraceae; Palsa-187	Bacteria; Acidobacteria; Acidobacteriia; Bryobacterales; Bryobacteraceae	Absent	Absent	Absent
	KUL-0126	uncultured Candidatus Eremiobacteria bacterium KUL-0126	GCA_936403825.1	Illumina	2691476	39	77901	61.4858	90.1408	0	Bacteria; Eremiobacterota; Eremiobacteria; UBP12; UBA5184; Palsa-1483	Bacteria; Candidatus Eremiobacteraeota; Candidatus Eremiobacteria	Absent	Absent	Absent
	KUL-0127	uncultured Acidobacteriia bacterium KUL-0127	GCA_936408905.1	Illumina	4589745	77	80852	57.0583	90.1408	0	Bacteria; Acidobacteriota; Acidobacteriae; UBA7541; UBA7541; Palsa-295	Bacteria; Acidobacteria; Acidobacteriia	Absent	Absent	Absent
	KUL-0128	uncultured Candidatus Sulfotelmatobacter sp. KUL-0128	GCA_936402745.1	Illumina	4553471	72	84362	57.9975	90.1408	0	Bacteria; Acidobacteriota; Acidobacteriae; Acidobacteriales; Koribacteraceae; Sulfotelmatobacter	Bacteria; Acidobacteria; Acidobacteriia; Acidobacteriales; Acidobacteriaceae; Candidatus Sulfotelmatobacter	Absent	Absent	Absent
	KUL-0129	uncultured Acidobacteriia bacterium KUL-0129	GCA_936404025.1	Illumina	5193034	55	159467	58.1847	71.831	0	Bacteria; Acidobacteriota; Acidobacteriae; UBA7541; UBA7541; UBA7541	Bacteria; Acidobacteria; Acidobacteriia	Absent	Absent	Absent
	KUL-0130	uncultured Candidatus Sulfotelmatobacter sp. KUL-0130	GCA_936401385.1	Illumina	6098900	133	63342	58.4523	60.5634	0	Bacteria; Acidobacteriota; Acidobacteriae; Acidobacteriales; Koribacteraceae; Sulfotelmatobacter	Bacteria; Acidobacteria; Acidobacteriia; Acidobacteriales; Acidobacteriaceae; Candidatus Sulfotelmatobacter	Absent	Absent	Absent
	KUL-0131	uncultured Candidatus Sulfotelmatobacter sp. KUL-0131	GCA_936408225.1	Illumina	1421285	155	10874	59.1967	54.9296	0	Bacteria; Acidobacteriota; Acidobacteriae; Acidobacteriales; Koribacteraceae; Sulfotelmatobacter	Bacteria; Acidobacteria; Acidobacteriia; Acidobacteriales; Acidobacteriaceae; Candidatus Sulfotelmatobacter	Absent	Absent	Absent
	KUL-0132	uncultured Chthoniobacterales bacterium KUL-0132	GCA_936409095.1	Illumina	6130598	99	100204	54.3334	95.7746	2.8169	Bacteria; Verrucomicrobiota; Verrucomicrobiae; Chthoniobacterales	Bacteria; Verrucomicrobia; Spartobacteria; Chthoniobacterales	Absent	Absent	Absent
	KUL-0133	uncultured Candidatus Binatus sp. KUL-0133	GCA_936406215.1	Illumina	4083973	61	88278	60.7818	84.507	0	Bacteria; Desulfobacterota_B; Binatia; Binatales; Binataceae; Binatus	Bacteria; Candidatus Binatota; Candidatus Binatia; Candidatus Binatales; Candidatus Binataceae; Candidatus Binatus	Absent	Absent	Absent
	KUL-0134	uncultured Acidobacteriaceae bacterium KUL-0134	GCA_936401445.1	Illumina	3876535	45	118762	55.3613	76.0563	0	Bacteria; Acidobacteriota; Acidobacteriae; Acidobacteriales; Koribacteraceae; PALSA-188	Bacteria; Acidobacteria; Acidobacteriia; Acidobacteriales; Acidobacteriaceae	Absent	Absent	Absent
	KUL-0135	uncultured Terracidiphilus sp. KUL-0135	GCA_936401725.1	Illumina	4143820	53	84237	58.7232	56.338	0	Bacteria; Acidobacteriota; Acidobacteriae; Acidobacteriales; Acidobacteriaceae; Terracidiphilus	Bacteria; Acidobacteria; Acidobacteriia; Acidobacteriales; Acidobacteriaceae; Terracidiphilus	Absent	Absent	Absent
	KUL-0136	uncultured Acidobacteriaceae bacterium KUL-0136	GCA_936401985.1	Illumina	3879833	63	74969	55.3016	53.5211	0	Bacteria; Acidobacteriota; Acidobacteriae; Acidobacteriales; Koribacteraceae; Bog-209	Bacteria; Acidobacteria; Acidobacteriia; Acidobacteriales; Acidobacteriaceae	Absent	Absent	Absent
	KUL-0137	uncultured Acidobacteriia bacterium KUL-0137	GCA_936404045.1	Illumina	4224720	95	58444	57.3453	50.7042	0	Bacteria; Acidobacteriota; Acidobacteriae; UBA7541; UBA7541; Palsa-295	Bacteria; Acidobacteria; Acidobacteriia	Absent	Absent	Absent
	KUL-0138	uncultured Acidobacteriaceae bacterium KUL-0138	GCA_936404175.1	Illumina	3272144	148	25525	53.9432	85.9155	1.40845	Bacteria; Acidobacteriota; Acidobacteriae; Acidobacteriales; Koribacteraceae; PALSA-188	Bacteria; Acidobacteria; Acidobacteriia; Acidobacteriales; Acidobacteriaceae	Absent	Absent	Absent
	KUL-0139	uncultured Candidatus Solibacter sp. KUL-0139	GCA_936401105.1	Illumina	8618305	216	76014	61.5005	70.4225	5.6338	Bacteria; Acidobacteriota; Acidobacteriae; Bryobacterales; Bryobacteraceae; Solibacter	Bacteria; Acidobacteria; Acidobacteriia; Bryobacterales; Solibacteraceae; Candidatus Solibacter	Absent	Absent	Absent
	KUL-0140	uncultured Acidobacteriia bacterium KUL-0140	GCA_936404035.1	Illumina	3774373	92	54340	56.2143	54.9296	1.40845	Bacteria; Acidobacteriota; Acidobacteriae; UBA7541; UBA7541; Palsa-295	Bacteria; Acidobacteria; Acidobacteriia	Absent	Absent	Absent
	KUL-0141	uncultured Candidatus Sulfotelmatobacter sp. KUL-0141	GCA_936410155.1	Illumina	3441947	71	61232	56.1785	50.7042	1.40845	Bacteria; Acidobacteriota; Acidobacteriae; Acidobacteriales; Koribacteraceae; Sulfotelmatobacter	Bacteria; Acidobacteria; Acidobacteriia; Acidobacteriales; Acidobacteriaceae; Candidatus Sulfotelmatobacter	Absent	Absent	Absent
	KUL-0142	uncultured Acidobacteriia bacterium KUL-0142	GCA_936409525.1	Illumina	1569655	14	179149	59.9931	69.0141	0	Bacteria; Acidobacteriota; Acidobacteriae; UBA7541; UBA7541; Palsa-295	Bacteria; Acidobacteria; Acidobacteriia	Absent	Absent	Absent
	KUL-0143	uncultured Candidatus Sulfotelmatobacter sp. KUL-0143	GCA_936411845.1	Illumina	5057985	129	47337	58.2835	91.5493	0	Bacteria; Acidobacteriota; Acidobacteriae; Acidobacteriales; Koribacteraceae; Sulfotelmatobacter	Bacteria; Acidobacteria; Acidobacteriia; Acidobacteriales; Acidobacteriaceae; Candidatus Sulfotelmatobacter	Absent	Absent	Absent
	KUL-0144	uncultured Acidobacteriaceae bacterium KUL-0144	GCA_936409035.1	Illumina	4961676	115	62318	56.03	88.7324	1.40845	Bacteria; Acidobacteriota; Acidobacteriae; Acidobacteriales; Koribacteraceae; Bog-209	Bacteria; Acidobacteria; Acidobacteriia; Acidobacteriales; Acidobacteriaceae	Absent	Absent	Absent
	KUL-0145	uncultured Acidobacteriaceae bacterium KUL-0145	GCA_936411495.1	Illumina	3963190	43	119286	57.8594	83.0986	0	Bacteria; Acidobacteriota; Acidobacteriae; Acidobacteriales; Acidobacteriaceae	Bacteria; Acidobacteria; Acidobacteriia; Acidobacteriales; Acidobacteriaceae	Absent	Absent	Absent
	KUL-0146	uncultured Chthoniobacterales bacterium KUL-0146	GCA_936411345.1	Illumina	2060362	63	41560	55.2571	76.0563	1.40845	Bacteria; Verrucomicrobiota; Verrucomicrobiae; Chthoniobacterales	Bacteria; Verrucomicrobia; Spartobacteria; Chthoniobacterales	Absent	Absent	Absent
	KUL-0147	uncultured Chitinophagaceae bacterium KUL-0147	GCA_936411425.1	Illumina	2971676	117	33389	44.023	71.831	1.40845	Bacteria; Bacteroidota; Bacteroidia; Chitinophagales; Chitinophagaceae; UBA8621	Bacteria; Bacteroidetes; Chitinophagia; Chitinophagales; Chitinophagaceae	Absent	Absent	Absent
	KUL-0148	uncultured Bryobacteraceae bacterium KUL-0148	GCA_936410445.1	Illumina	5711494	73	90847	60.4429	64.7887	2.8169	Bacteria; Acidobacteriota; Acidobacteriae; Bryobacterales; Bryobacteraceae; Palsa-89	Bacteria; Acidobacteria; Acidobacteriia; Bryobacterales; Bryobacteraceae	Absent	Present	Absent
	KUL-0149	uncultured Chitinophagaceae bacterium KUL-0149	GCA_936411945.1	Illumina	2429042	123	25599	44.2441	50.7042	0	Bacteria; Bacteroidota; Bacteroidia; Chitinophagales; Chitinophagaceae; UBA8621	Bacteria; Bacteroidetes; Chitinophagia; Chitinophagales; Chitinophagaceae	Absent	Absent	Absent
	KUL-0150	uncultured Candidatus Sulfotelmatobacter sp. KUL-0150	GCA_936411935.1	Illumina	4352546	107	53818	56.3558	91.5493	1.40845	Bacteria; Acidobacteriota; Acidobacteriae; Acidobacteriales; Koribacteraceae; Sulfotelmatobacter	Bacteria; Acidobacteria; Acidobacteriia; Acidobacteriales; Acidobacteriaceae; Candidatus Sulfotelmatobacter	Absent	Absent	Absent
	KUL-0151	uncultured Acidobacteriia bacterium KUL-0151	GCA_936408925.1	Illumina	4603892	127	48141	56.98	90.1408	1.40845	Bacteria; Acidobacteriota; Acidobacteriae; UBA7541; UBA7541; UBA7541	Bacteria; Acidobacteria; Acidobacteriia	Absent	Absent	Absent
	KUL-0152	uncultured Candidatus Sulfotelmatobacter sp. KUL-0152	GCA_936411535.1	Illumina	5645014	365	18888	58.3328	69.0141	1.40845	Bacteria; Acidobacteriota; Acidobacteriae; Acidobacteriales; Koribacteraceae; Sulfotelmatobacter	Bacteria; Acidobacteria; Acidobacteriia; Acidobacteriales; Acidobacteriaceae; Candidatus Sulfotelmatobacter	Absent	Absent	Absent
	KUL-0153	uncultured Acidobacteriia bacterium KUL-0153	GCA_936411505.1	Illumina	2316189	396	6666	58.6488	67.6056	2.8169	Bacteria; Acidobacteriota; Acidobacteriae; UBA7541; UBA7541; Palsa-295	Bacteria; Acidobacteria; Acidobacteriia	Absent	Absent	Absent
	KUL-0154	uncultured Bradyrhizobium sp. KUL-0154	GCA_936409715.1	Illumina	4063639	788	5482	62.6639	64.7887	4.22535	Bacteria; Proteobacteria; Alphaproteobacteria; Rhizobiales; Xanthobacteraceae; Bradyrhizobium	Bacteria; Proteobacteria; Alphaproteobacteria; Hyphomicrobiales; Bradyrhizobiaceae; Bradyrhizobium	Present	Absent	Absent
	KUL-0155	uncultured Acidobacteriia bacterium KUL-0155	GCA_936411545.1	Illumina	4586250	144	40525	58.2489	53.5211	0	Bacteria; Acidobacteriota; Acidobacteriae; UBA7541; UBA7541; UBA7541	Bacteria; Acidobacteria; Acidobacteriia	Absent	Absent	Absent
	KUL-0156	uncultured Steroidobacteraceae bacterium KUL-0156	GCA_936411035.1	Illumina	2827436	62	55267	62.6632	88.7324	1.40845	Bacteria; Proteobacteria; Gammaproteobacteria; Steroidobacterales; Steroidobacteraceae; FEN-1191	Bacteria; Proteobacteria; Gammaproteobacteria; Nevskiales; Steroidobacteraceae	Absent	Absent	Absent
	KUL-0157	uncultured Stellaceae bacterium KUL-0157	GCA_936410995.1	Illumina	1680859	255	7480	63.4879	57.7465	2.8169	Bacteria; Proteobacteria; Alphaproteobacteria; ATCC43930; Stellaceae; AP-15	Bacteria; Proteobacteria; Alphaproteobacteria; Rhodospirillales; Stellaceae	Absent	Absent	Absent
	KUL-0158	uncultured Bryobacteraceae bacterium KUL-0158	GCA_936411565.1	Illumina	5141807	277	22862	61.1452	52.1127	7.04225	Bacteria; Acidobacteriota; Acidobacteriae; Bryobacterales; Bryobacteraceae; Bog-159	Bacteria; Acidobacteria; Acidobacteriia; Bryobacterales; Bryobacteraceae	Absent	Absent	Absent
	KUL-0159	uncultured Steroidobacteraceae bacterium KUL-0159	GCA_936410665.1	Illumina	3383602	97	40088	61.8723	67.6056	0	Bacteria; Proteobacteria; Gammaproteobacteria; Steroidobacterales; Steroidobacteraceae; Bog-1198	Bacteria; Proteobacteria; Gammaproteobacteria; Nevskiales; Steroidobacteraceae	Absent	Absent	Absent
	KUL-0160	uncultured Polyangiaceae bacterium KUL-0160	GCA_936409015.1	Illumina	4845637	191	31073	65.4289	67.6056	1.40845	Bacteria; Myxococcota; Polyangia; Polyangiales; Polyangiaceae; Palsa-1150	Bacteria; Proteobacteria; Deltaproteobacteria; Myxococcales; Sorangiineae; Polyangiaceae	Absent	Absent	Absent
	KUL-0161	uncultured Steroidobacteraceae bacterium KUL-0161	GCA_936410435.1	Illumina	3726114	91	63033	64.8112	56.338	1.40845	Bacteria; Proteobacteria; Gammaproteobacteria; Steroidobacterales; Steroidobacteraceae; FEN-1191	Bacteria; Proteobacteria; Gammaproteobacteria; Nevskiales; Steroidobacteraceae	Absent	Absent	Absent
	KUL-0162	uncultured Opitutaceae bacterium KUL-0162	GCA_936411085.1	Illumina	4286647	89	62345	65.6031	61.9718	0	Bacteria; Verrucomicrobiota; Verrucomicrobiae; Opitutales; Opitutaceae; Palsa-1447	Bacteria; Verrucomicrobia; Opitutae; Opitutales; Opitutaceae	Present	Absent	Absent
	KUL-0163	uncultured Candidatus Sulfotelmatobacter sp. KUL-0163	GCA_936410325.1	Illumina	1195533	43	29626	58.2424	50.7042	0	Bacteria; Acidobacteriota; Acidobacteriae; Acidobacteriales; Koribacteraceae; Sulfotelmatobacter	Bacteria; Acidobacteria; Acidobacteriia; Acidobacteriales; Acidobacteriaceae; Candidatus Sulfotelmatobacter	Absent	Absent	Absent
	KUL-0164	uncultured Acidimicrobiales bacterium KUL-0164	GCA_936412025.1	Illumina	1693627	80	34017	63.6442	80.2817	2.8169	Bacteria; Actinobacteriota; Acidimicrobiia; Acidimicrobiales; RAAP-2; RAAP-2	Bacteria; Actinobacteria; Acidimicrobiia; Acidimicrobiales	Absent	Absent	Absent
	KUL-0165	uncultured Candidatus Sulfotelmatobacter sp. KUL-0165	GCA_936409205.1	Illumina	5179993	177	43625	57.3533	76.0563	2.8169	Bacteria; Acidobacteriota; Acidobacteriae; Acidobacteriales; Koribacteraceae; Sulfotelmatobacter	Bacteria; Acidobacteria; Acidobacteriia; Acidobacteriales; Acidobacteriaceae; Candidatus Sulfotelmatobacter	Absent	Absent	Absent
	KUL-0166	uncultured Acidobacteriia bacterium KUL-0166	GCA_936411125.1	Illumina	4866937	268	23925	57.5038	53.5211	2.8169	Bacteria; Acidobacteriota; Acidobacteriae; UBA7541; UBA7541; UBA7541	Bacteria; Acidobacteria; Acidobacteriia	Absent	Absent	Absent
	KUL-0167	uncultured Candidatus Sulfotelmatobacter sp. KUL-0167	GCA_936409285.1	Illumina	4109593	415	14045	57.7257	83.0986	2.8169	Bacteria; Acidobacteriota; Acidobacteriae; Acidobacteriales; Koribacteraceae; Sulfotelmatobacter	Bacteria; Acidobacteria; Acidobacteriia; Acidobacteriales; Acidobacteriaceae; Candidatus Sulfotelmatobacter	Absent	Absent	Absent
	KUL-0168	uncultured Myxococcales bacterium KUL-0168	GCA_936411095.1	Illumina	2587051	57	62330	69.7038	74.6479	1.40845	Bacteria; Myxococcota; Myxococcia; Myxococcales; 40CM-4-68-19; 40CM-4-68-19	Bacteria; Proteobacteria; Deltaproteobacteria; Myxococcales	Absent	Absent	Absent
	KUL-0169	uncultured Candidatus Eremiobacteraceae bacterium KUL-0169	GCA_936414105.1	Illumina	2531664	3	1921045	64.4498	97.1831	2.8169	Bacteria; Eremiobacterota; Eremiobacteria; Eremiobacterales; Eremiobacteraceae	Bacteria; Candidatus Eremiobacteraeota; Candidatus Eremiobacteria; Candidatus Eremiobacterales; Candidatus Eremiobacteraceae	Absent	Absent	Absent
	KUL-0170	uncultured Burkholderiales bacterium KUL-0170	GCA_936409875.1	Illumina	2811666	15	301569	63.2284	57.7465	0	Bacteria; Proteobacteria; Gammaproteobacteria; Burkholderiales; SG8-39; VBDM01	Bacteria; Proteobacteria; Betaproteobacteria; Burkholderiales	Present	Absent	Absent
	KUL-0171	uncultured Burkholderiales bacterium KUL-0171	GCA_936406785.1	Illumina	3779296	261	18030	59.9176	61.9718	0	Bacteria; Proteobacteria; Gammaproteobacteria; Burkholderiales; SG8-40	Bacteria; Proteobacteria; Betaproteobacteria; Burkholderiales	Present	Absent	Absent
	KUL-0172	uncultured Acidobacteriia bacterium KUL-0172	GCA_936409105.1	Illumina	3479444	114	37312	58.6554	67.6056	1.40845	Bacteria; Acidobacteriota; Acidobacteriae; UBA7541; UBA7541; UBA7541	Bacteria; Acidobacteria; Acidobacteriia	Absent	Absent	Absent
	KUL-0173	uncultured Ktedonobacteraceae bacterium KUL-0173	GCA_936412935.1	Illumina	3022746	453	7498	49.5488	66.1972	2.8169	Bacteria; Chloroflexota; Ktedonobacteria; Ktedonobacterales; Ktedonobacteraceae; SCAWS-G2	Bacteria; Chloroflexi; Ktedonobacteria; Ktedonobacterales; Ktedonobacteraceae	Absent	Absent	Absent
	KUL-0174	uncultured Myxococcales bacterium KUL-0174	GCA_936410605.1	Illumina	3277210	199	19552	68.4871	60.5634	1.40845	Bacteria; Myxococcota; Polyangia; Palsa-1104; Fen-1088	Bacteria; Proteobacteria; Deltaproteobacteria; Myxococcales	Absent	Absent	Absent
	KUL-0175	uncultured Chthoniobacterales bacterium KUL-0175	GCA_936410735.1	Illumina	2595606	54	56353	51.3765	69.0141	2.8169	Bacteria; Verrucomicrobiota; Verrucomicrobiae; Chthoniobacterales	Bacteria; Verrucomicrobia; Spartobacteria; Chthoniobacterales	Absent	Absent	Absent
	KUL-0176	uncultured Reyranella sp. KUL-0176	GCA_936409815.1	Nanopore	6272261	74	124531	66.2705	77.4648	0	Bacteria; Proteobacteria; Alphaproteobacteria; Reyranellales; Reyranellaceae; Reyranella	Bacteria; Proteobacteria; Alphaproteobacteria; Hyphomicrobiales; Reyranellaceae; Reyranella	Absent	Absent	Absent
	KUL-0177	uncultured Acidobacteriia bacterium KUL-0177	GCA_936408615.1	Nanopore	4188306	105	56242	59.165	70.4225	2.8169	Bacteria; Acidobacteriota; Acidobacteriae; UBA7541; UBA7541; UBA7541	Bacteria; Acidobacteria; Acidobacteriia	Absent	Absent	Absent
	KUL-0178	uncultured Candidatus Sulfotelmatobacter sp. KUL-0178	GCA_936410515.1	Nanopore	3197997	61	109415	57.7912	67.6056	1.40845	Bacteria; Acidobacteriota; Acidobacteriae; Acidobacteriales; Koribacteraceae; Sulfotelmatobacter	Bacteria; Acidobacteria; Acidobacteriia; Acidobacteriales; Acidobacteriaceae; Candidatus Sulfotelmatobacter	Absent	Absent	Absent
	KUL-0179	uncultured Xanthobacteraceae bacterium KUL-0179	GCA_936409075.1	Nanopore	2122313	31	142795	63.9289	53.5211	4.22535	Bacteria; Proteobacteria; Alphaproteobacteria; Rhizobiales; Xanthobacteraceae; BOG-931	Bacteria; Proteobacteria; Alphaproteobacteria; Hyphomicrobiales; Xanthobacteraceae	Absent	Absent	Absent
	KUL-0180	uncultured Streptosporangiaceae bacterium KUL-0180	GCA_936410465.1	Nanopore	3442699	119	36421	69.7496	52.1127	4.22535	Bacteria; Actinobacteriota; Actinomycetia; Streptosporangiales; Streptosporangiaceae; Palsa-506	Bacteria; Actinobacteria; Actinomycetia; Streptosporangiales; Streptosporangiaceae	Absent	Absent	Absent
	KUL-0181	uncultured Edaphobacter sp. KUL-0181	GCA_936407265.1	Nanopore	2583133	100	30009	59.2722	53.5211	7.04225	Bacteria; Acidobacteriota; Acidobacteriae; Acidobacteriales; Acidobacteriaceae; Edaphobacter	Bacteria; Acidobacteria; Acidobacteriia; Acidobacteriales; Acidobacteriaceae; Edaphobacter	Absent	Absent	Absent
	KUL-0182	uncultured Streptosporangiaceae bacterium KUL-0182	GCA_936410015.1	Nanopore	2584968	92	36402	70.3829	53.5211	7.04225	Bacteria; Actinobacteriota; Actinomycetia; Streptosporangiales; Streptosporangiaceae; UBA9676	Bacteria; Actinobacteria; Actinomycetia; Streptosporangiales; Streptosporangiaceae	Absent	Absent	Absent
	KUL-0183	uncultured Steroidobacteraceae bacterium KUL-0183	GCA_936409635.1	Nanopore	3366906	129	32472	64.3526	50.7042	8.4507	Bacteria; Proteobacteria; Gammaproteobacteria; Steroidobacterales; Steroidobacteraceae; Bog-1198	Bacteria; Proteobacteria; Gammaproteobacteria; Nevskiales; Steroidobacteraceae	Absent	Absent	Absent
	KUL-0184	uncultured Acidobacteriia bacterium KUL-0184	GCA_936410685.1	Nanopore	1264944	35	43613	57.4224	54.9296	4.22535	Bacteria; Acidobacteriota; Acidobacteriae; UBA7541; UBA7541; Palsa-295	Bacteria; Acidobacteria; Acidobacteriia	Absent	Absent	Absent
	KUL-0185	uncultured Myxococcaceae bacterium KUL-0185	GCA_936410295.1	Nanopore	1971450	73	31574	67.148	56.338	4.22535	Bacteria; Myxococcota; Myxococcia; Myxococcales; Myxococcaceae; RPRB01	Bacteria; Proteobacteria; Deltaproteobacteria; Myxococcales; Cystobacterineae; Myxococcaceae	Absent	Absent	Absent
	KUL-0186	uncultured Steroidobacteraceae bacterium KUL-0186	GCA_936411195.1	Nanopore	683795	32	34704	64.2892	52.1127	5.6338	Bacteria; Proteobacteria; Gammaproteobacteria; Steroidobacterales; Steroidobacteraceae	Bacteria; Proteobacteria; Gammaproteobacteria; Nevskiales; Steroidobacteraceae	Absent	Absent	Absent
	KUL-0187	uncultured Streptosporangiaceae bacterium KUL-0187	GCA_936409905.1	Nanopore	4742821	40	214922	69.7135	88.7324	5.6338	Bacteria; Actinobacteriota; Actinomycetia; Streptosporangiales; Streptosporangiaceae; Palsa-506	Bacteria; Actinobacteria; Actinomycetia; Streptosporangiales; Streptosporangiaceae	Absent	Absent	Absent
	KUL-0188	uncultured Polyangiaceae bacterium KUL-0188	GCA_936411465.1	Illumina	6588802	1602	4062	62.3961	54.9296	5.6338	Bacteria; Myxococcota; Polyangia; Polyangiales; Polyangiaceae	Bacteria; Proteobacteria; Deltaproteobacteria; Myxococcales; Sorangiineae; Polyangiaceae	Absent	Absent	Absent
	KUL-0189	uncultured candidate division NC10 bacterium KUL-0189	GCA_936410475.1	Illumina	1956031	609	3078	66.8226	53.5211	5.6338	Bacteria; Methylomirabilota; Methylomirabilia	Bacteria; candidate division NC10	Present	Absent	Absent
	KUL-0190	uncultured Acidobacteriaceae bacterium KUL-0190	GCA_936407075.1	Illumina	2252620	536	4351	58.8396	54.9296	4.22535	Bacteria; Acidobacteriota; Acidobacteriae; Acidobacteriales; Koribacteraceae	Bacteria; Acidobacteria; Acidobacteriia; Acidobacteriales; Acidobacteriaceae	Absent	Absent	Absent
	KUL-0191	uncultured Acidobacteriaceae bacterium KUL-0191	GCA_936407785.1	Illumina	2831519	561	5648	57.4086	52.1127	8.4507	Bacteria; Acidobacteriota; Acidobacteriae; Acidobacteriales; Koribacteraceae; PALSA-188	Bacteria; Acidobacteria; Acidobacteriia; Acidobacteriales; Acidobacteriaceae	Absent	Absent	Absent
	KUL-0192	uncultured Candidatus Rokubacteria bacterium KUL-0192	GCA_936410145.1	Illumina	1536689	244	7190	70.4189	50.7042	0	Bacteria; Methylomirabilota; Methylomirabilia; Rokubacteriales; GWA2-73-35; AR37	Bacteria; Candidatus Rokubacteria	Absent	Absent	Absent
	KUL-0193	uncultured Candidatus Dormibacteraeota bacterium KUL-0193	GCA_936409835.1	Illumina	1488430	118	22497	64.8589	54.9296	1.40845	Bacteria; Dormibacterota; Dormibacteria; Dormibacterales; Dormibacteraceae; Palsa-872	Bacteria; Candidatus Dormibacteraeota	Absent	Absent	Absent
	KUL-0194	uncultured Candidatus Dormibacteraeota bacterium KUL-0194	GCA_936410715.1	Illumina	1205498	193	6773	66.0033	56.338	8.4507	Bacteria; Dormibacterota; Dormibacteria; CF-121; CF-121; CF-13	Bacteria; Candidatus Dormibacteraeota	Absent	Absent	Absent
	KUL-0195	uncultured Candidatus Eremiobacteria bacterium KUL-0195	GCA_936407525.1	Illumina	1989508	262	9804	61.5904	71.831	2.8169	Bacteria; Eremiobacterota; Eremiobacteria; UBP12; UBA5184; Palsa-1483	Bacteria; Candidatus Eremiobacteraeota; Candidatus Eremiobacteria	Absent	Absent	Absent
	KUL-0196	uncultured Streptosporangiaceae bacterium KUL-0196	GCA_936409705.1	Illumina	1715909	258	7638	67.9868	56.338	1.40845	Bacteria; Actinobacteriota; Actinomycetia; Streptosporangiales; Streptosporangiaceae	Bacteria; Actinobacteria; Actinomycetia; Streptosporangiales; Streptosporangiaceae	Absent	Absent	Absent
	KUL-0197	uncultured Candidatus Dormibacteraeota bacterium KUL-0197	GCA_936408385.1	Illumina	756567	34	24062	67.3311	56.338	1.40845	Bacteria; Dormibacterota; Dormibacteria; CF-121	Bacteria; Candidatus Dormibacteraeota	Absent	Absent	Absent
	KUL-0198	uncultured Bryobacteraceae bacterium KUL-0198	GCA_936410805.1	Illumina	1935217	42	58871	60.9535	53.5211	0	Bacteria; Acidobacteriota; Acidobacteriae; Bryobacterales; Bryobacteraceae; PSRJ01	Bacteria; Acidobacteria; Acidobacteriia; Bryobacterales; Bryobacteraceae	Absent	Present	Absent
	KUL-0199	uncultured Acidobacteriaceae bacterium KUL-0199	GCA_936409305.1	Illumina	1879497	76	47773	57.4299	56.338	0	Bacteria; Acidobacteriota; Acidobacteriae; Acidobacteriales; Koribacteraceae	Bacteria; Acidobacteria; Acidobacteriia; Acidobacteriales; Acidobacteriaceae	Absent	Absent	Absent
	KUL-0200	uncultured Acidobacteriia bacterium KUL-0200	GCA_936410555.1	Illumina	1803383	99	23115	59.0711	56.338	0	Bacteria; Acidobacteriota; Acidobacteriae; UBA7541; UBA7541	Bacteria; Acidobacteria; Acidobacteriia	Absent	Absent	Absent
	KUL-0201	uncultured Acidobacteriaceae bacterium KUL-0201	GCA_936409915.1	Illumina	1643119	23	101648	55.4472	52.1127	0	Bacteria; Acidobacteriota; Acidobacteriae; Acidobacteriales; Koribacteraceae; Gp1-AA145	Bacteria; Acidobacteria; Acidobacteriia; Acidobacteriales; Acidobacteriaceae	Absent	Absent	Absent
	KUL-0202	uncultured Acidobacteriia bacterium KUL-0202	GCA_936406725.1	Illumina	1405868	90	28111	58.3355	52.1127	0	Bacteria; Acidobacteriota; Acidobacteriae; UBA7541; UBA7541; UBA7541	Bacteria; Acidobacteria; Acidobacteriia	Absent	Absent	Absent
	KUL-0203	uncultured Solirubrobacteraceae bacterium KUL-0203	GCA_936410765.1	Illumina	1405091	140	14695	67.2336	50.7042	0	Bacteria; Actinobacteriota; Thermoleophilia; Solirubrobacterales; Solirubrobacteraceae; Palsa-465	Bacteria; Actinobacteria; Thermoleophilia; Solirubrobacterales; Solirubrobacteraceae	Absent	Absent	Absent
	KUL-0204	uncultured Solirubrobacteraceae bacterium KUL-0204	GCA_936407625.1	Illumina	1526605	113	21421	64.6914	54.9296	0	Bacteria; Actinobacteriota; Thermoleophilia; Solirubrobacterales; Solirubrobacteraceae; Palsa-465	Bacteria; Actinobacteria; Thermoleophilia; Solirubrobacterales; Solirubrobacteraceae	Absent	Absent	Absent
	KUL-0205	uncultured Chthoniobacterales bacterium KUL-0205	GCA_936408095.1	Illumina	517093	35	23414	56.5589	52.1127	1.40845	Bacteria; Verrucomicrobiota; Verrucomicrobiae; Chthoniobacterales; UBA10450	Bacteria; Verrucomicrobia; Spartobacteria; Chthoniobacterales	Absent	Absent	Absent
	KUL-0206	uncultured Acidobacteriales bacterium KUL-0206	GCA_936409625.1	Illumina	5017560	1036	5043	59.3338	50.7042	1.40845	Bacteria; Acidobacteriota; Acidobacteriae; Acidobacteriales	Bacteria; Acidobacteria; Acidobacteriia; Acidobacteriales	Absent	Absent	Absent
	KUL-0207	uncultured Methyloceanibacter sp. KUL-0207	GCA_936410245.1	Illumina	1085594	101	11874	64.1441	52.1127	1.40845	Bacteria; Proteobacteria; Alphaproteobacteria; Rhizobiales; Methyloligellaceae; Methyloceanibacter; Methyloceanibacter sp002383105	Bacteria; Proteobacteria; Alphaproteobacteria; Hyphomicrobiales; Hyphomicrobiaceae; Methyloceanibacter	Absent	Absent	Absent
	KUL-0208	uncultured Candidatus Rokubacteria bacterium KUL-0208	GCA_936409685.1	Illumina	2154275	202	12436	67.9014	53.5211	2.8169	Bacteria; Methylomirabilota; Methylomirabilia; Rokubacteriales; GWA2-73-35; AR37	Bacteria; Candidatus Rokubacteria	Absent	Present	Absent
	KUL-0209	uncultured Gaiellaceae bacterium KUL-0209	GCA_936409775.1	Illumina	1007492	96	12857	70.2134	50.7042	1.40845	Bacteria; Actinobacteriota; Thermoleophilia; Gaiellales; Gaiellaceae; Palsa-739	Bacteria; Actinobacteria; Rubrobacteria; Gaiellales; Gaiellaceae	Absent	Absent	Absent
	KUL-0210	uncultured Acidobacteriaceae bacterium KUL-0210	GCA_936410105.1	Illumina	1070687	59	22873	59.7183	52.1127	2.8169	Bacteria; Acidobacteriota; Acidobacteriae; Acidobacteriales; Koribacteraceae	Bacteria; Acidobacteria; Acidobacteriia; Acidobacteriales; Acidobacteriaceae	Absent	Absent	Absent
	KUL-0211	uncultured Chitinophagaceae bacterium KUL-0211	GCA_936411325.1	Illumina	3617271	595	7195	58.6116	56.338	4.22535	Bacteria; Bacteroidota; Bacteroidia; Chitinophagales; Chitinophagaceae; UBA8621	Bacteria; Bacteroidetes; Chitinophagia; Chitinophagales; Chitinophagaceae	Absent	Absent	Absent
	KUL-0212	uncultured Candidatus Binataceae bacterium KUL-0212	GCA_936410115.1	Illumina	6010782	982	6960	59.472	67.6056	7.04225	Bacteria; Desulfobacterota_B; Binatia; Binatales; Binataceae	Bacteria; Candidatus Binatota; Candidatus Binatia; Candidatus Binatales; Candidatus Binataceae	Absent	Absent	Present
	KUL-0213	uncultured Acidobacteriia bacterium KUL-0213	GCA_936411385.1	Illumina	2329416	431	5789	60.3975	50.7042	8.4507	Bacteria; Acidobacteriota; Acidobacteriae; UBA7541	Bacteria; Acidobacteria; Acidobacteriia	Absent	Absent	Absent
	KUL-0214	uncultured Isosphaeraceae bacterium KUL-0214	GCA_936410305.1	Illumina	1825545	408	4743	63.7882	61.9718	0	Bacteria; Planctomycetota; Planctomycetes; Isosphaerales; Isosphaeraceae	Bacteria; Planctomycetes; Planctomycetia; Isosphaerales; Isosphaeraceae	Absent	Absent	Absent
	KUL-0215	uncultured Candidatus Eremiobacteraceae bacterium KUL-0215	GCA_936411905.1	Illumina	2346803	237	12973	58.6954	64.7887	0	Bacteria; Eremiobacterota; Eremiobacteria; Eremiobacterales; Eremiobacteraceae	Bacteria; Candidatus Eremiobacteraeota; Candidatus Eremiobacteria; Candidatus Eremiobacterales; Candidatus Eremiobacteraceae	Absent	Absent	Absent
	KUL-0216	uncultured Acidobacteriaceae bacterium KUL-0216	GCA_936410835.1	Illumina	4456980	1037	4323	58.7619	52.1127	0	Bacteria; Acidobacteriota; Acidobacteriae; Acidobacteriales; Koribacteraceae; Bog-209	Bacteria; Acidobacteria; Acidobacteriia; Acidobacteriales; Acidobacteriaceae	Absent	Absent	Absent
	KWL-0001	uncultured Bacteroidales bacterium KWL-0001	GCA_936407665.1	Illumina	3317634	215	22516	41.9308	85.9155	4.22535	Bacteria; Bacteroidota; Bacteroidia; Bacteroidales; VadinHA17; LD21	Bacteria; Bacteroidetes; Bacteroidia; Bacteroidales	Absent	Present	Absent
	KWL-0002	uncultured Ignavibacteria bacterium KWL-0002	GCA_936410085.1	Illumina	2789949	553	5371	37.0993	76.0563	1.40845	Bacteria; Bacteroidota; Ignavibacteria; SJA-28; OLB5; RPQH01	Bacteria; Ignavibacteriae; Ignavibacteria	Absent	Absent	Absent
	KWL-0003	uncultured Methanobacterium sp. KWL-0003	GCA_936410025.1	Illumina	1619998	311	5453	35.0981	68.4211	5.26316	Archaea; Methanobacteriota; Methanobacteria; Methanobacteriales; Methanobacteriaceae; Methanobacterium_A	Archaea; Euryarchaeota; Methanobacteria; Methanobacteriales; Methanobacteriaceae; Methanobacterium	Absent	Absent	Absent
	KWL-0004	uncultured Bathyarchaeota archaeon KWL-0004	GCA_936413785.1	Illumina	1113518	248	4560	41.1326	67.1053	5.26316	Archaea; Thermoproteota; Bathyarchaeia; B26-1; UBA233; PALSA-986	Archaea; Candidatus Bathyarchaeota	Absent	Absent	Absent
	KWL-0005	uncultured Bathyarchaeota archaeon KWL-0005	GCA_936411965.1	Illumina	1216147	92	18292	42.0365	64.4737	2.63158	Archaea; Thermoproteota; Bathyarchaeia; B26-1; UBA233; PALSA-986	Archaea; Candidatus Bathyarchaeota	Absent	Absent	Absent
	KWL-0006	uncultured Methanobacterium sp. KWL-0006	GCA_936411065.1	Illumina	1035397	253	4048	34.5851	63.1579	5.26316	Archaea; Methanobacteriota; Methanobacteria; Methanobacteriales; Methanobacteriaceae; Methanobacterium_A	Archaea; Euryarchaeota; Methanobacteria; Methanobacteriales; Methanobacteriaceae; Methanobacterium	Absent	Absent	Absent
	KWL-0007	uncultured Methanobacterium sp. KWL-0007	GCA_936411045.1	Illumina	1092742	97	13875	36.0776	56.5789	0	Archaea; Methanobacteriota; Methanobacteria; Methanobacteriales; Methanobacteriaceae; Methanobacterium_B	Archaea; Euryarchaeota; Methanobacteria; Methanobacteriales; Methanobacteriaceae; Methanobacterium	Absent	Absent	Absent
	KWL-0008	uncultured Bathyarchaeota archaeon KWL-0008	GCA_936408835.1	Illumina	973990	101	14191	41.7125	56.5789	1.31579	Archaea; Thermoproteota; Bathyarchaeia; B26-1; UBA233; PALSA-986	Archaea; Candidatus Bathyarchaeota	Absent	Absent	Absent
	KWL-0009	uncultured Ignavibacteria bacterium KWL-0009	GCA_936406665.1	Illumina	2138585	301	8402	34.175	57.7465	2.8169	Bacteria; Bacteroidota; Ignavibacteria; SJA-28; B-1AR	Bacteria; Ignavibacteriae; Ignavibacteria	Absent	Present	Absent
	KWL-0010	uncultured Bacteroidales bacterium KWL-0010	GCA_936410345.1	Illumina	3495779	578	7003	38.6204	56.338	1.40845	Bacteria; Bacteroidota; Bacteroidia; Bacteroidales; VadinHA17; LD21	Bacteria; Bacteroidetes; Bacteroidia; Bacteroidales	Absent	Absent	Absent
	KWL-0011	uncultured Methanobacterium sp. KWL-0011	GCA_936412045.1	Illumina	929133	128	8422	33.7705	57.8947	3.94737	Archaea; Methanobacteriota; Methanobacteria; Methanobacteriales; Methanobacteriaceae; Methanobacterium_B	Archaea; Euryarchaeota; Methanobacteria; Methanobacteriales; Methanobacteriaceae; Methanobacterium	Absent	Absent	Absent
	KWL-0012	uncultured Bacteroidales bacterium KWL-0012	GCA_936408825.1	Illumina	1133305	117	13215	40.786	53.5211	0	Bacteria; Bacteroidota; Bacteroidia; Bacteroidales; FEN-979; FEN-979	Bacteria; Bacteroidetes; Bacteroidia; Bacteroidales	Absent	Present	Absent
	KWL-0013	uncultured Bathyarchaeota archaeon KWL-0013	GCA_936411075.1	Illumina	4051925	1031	3828	40.9873	51.3158	5.26316	Archaea; Thermoproteota; Bathyarchaeia; B26-1; UBA233; PALSA-986	Archaea; Candidatus Bathyarchaeota	Absent	Present	Absent
	KWL-0014	uncultured Bacteroidales bacterium KWL-0014	GCA_936411055.1	Illumina	2854503	67	75339	38.7554	85.9155	1.40845	Bacteria; Bacteroidota; Bacteroidia; Bacteroidales; VadinHA17; LD21	Bacteria; Bacteroidetes; Bacteroidia; Bacteroidales	Absent	Present	Absent
	KWL-0015	uncultured Candidatus Microgenomates bacterium KWL-0212	GCA_936410625.1	Illumina	961016	40	36926	34.6235	77.4648	0	Bacteria; Patescibacteria; Microgenomatia; UBA1406; GWC2-37-13; GWC2-37-13	Bacteria; Candidatus Microgenomates	Absent	Absent	Absent
	KWL-0016	uncultured Syntrophobacterales bacterium KWL-0016	GCA_936414085.1	Illumina	985387	64	19806	45.5591	71.831	1.40845	Bacteria; Desulfobacterota; Syntrophia; Syntrophales; Smithellaceae; Fen-1166	Bacteria; Proteobacteria; Deltaproteobacteria; Syntrophobacterales	Absent	Absent	Absent
	KWL-0017	uncultured Methanobacterium sp. KWL-0017	GCA_936407865.1	Illumina	1222700	67	25027	36.3109	53.9474	0	Archaea; Methanobacteriota; Methanobacteria; Methanobacteriales; Methanobacteriaceae; Methanobacterium_B	Archaea; Euryarchaeota; Methanobacteria; Methanobacteriales; Methanobacteriaceae; Methanobacterium	Absent	Absent	Absent
	KWL-0018	uncultured Bacteroidales bacterium KWL-0018	GCA_936407825.1	Illumina	3684098	272	19522	38.0071	52.1127	0	Bacteria; Bacteroidota; Bacteroidia; Bacteroidales; VadinHA17; LD21	Bacteria; Bacteroidetes; Bacteroidia; Bacteroidales	Absent	Present	Absent
	KWL-0019	uncultured Bacteroidales bacterium KWL-0019	GCA_936412005.1	Illumina	2635994	140	23699	43.8719	50.7042	2.8169	Bacteria; Bacteroidota; Bacteroidia; Bacteroidales; FEN-979; FEN-979	Bacteria; Bacteroidetes; Bacteroidia; Bacteroidales	Absent	Present	Absent
	KWL-0020	uncultured Candidatus Binatia bacterium KWL-0020	GCA_936411185.1	Illumina	1675597	432	3781	64.5493	50.7042	4.22535	Bacteria; Desulfobacterota_B; Binatia; HRBIN30	Bacteria; Candidatus Binatota; Candidatus Binatia	Absent	Absent	Absent
	KWL-0021	uncultured Solirubrobacterales bacterium KWL-0021	GCA_936410095.1	Illumina	1457874	202	9442	66.0778	56.338	1.40845	Bacteria; Actinobacteriota; Thermoleophilia; Solirubrobacterales	Bacteria; Actinobacteria; Thermoleophilia; Solirubrobacterales	Absent	Absent	Absent
	KWL-0022	uncultured Burkholderiales bacterium KWL-0022	GCA_936407535.1	Illumina	3998429	667	6878	61.4573	76.0563	4.22535	Bacteria; Proteobacteria; Gammaproteobacteria; Burkholderiales; SG8-39	Bacteria; Proteobacteria; Betaproteobacteria; Burkholderiales	Absent	Present	Absent
	KWL-0023	uncultured Anaerolineales bacterium KWL-0023	GCA_936411615.1	Illumina	3045705	506	6619	64.8448	52.1127	1.40845	Bacteria; Chloroflexota; Anaerolineae; Anaerolineales; UBA6663	Bacteria; Chloroflexi; Anaerolineae; Anaerolineales	Absent	Absent	Absent
	KWL-0024	uncultured Acidobacteriaceae bacterium KWL-0024	GCA_936411155.1	Illumina	1849347	78	31861	58.2357	56.338	2.8169	Bacteria; Acidobacteriota; Acidobacteriae; Acidobacteriales; Koribacteraceae; Bog-209	Bacteria; Acidobacteria; Acidobacteriia; Acidobacteriales; Acidobacteriaceae	Absent	Absent	Absent
	KWL-0025	uncultured Bathyarchaeota archaeon KWL-0025	GCA_936410525.1	Illumina	2351957	53	67458	41.084	86.8421	2.63158	Archaea; Thermoproteota; Bathyarchaeia; B26-1; UBA233; PALSA-986	Archaea; Candidatus Bathyarchaeota	Absent	Absent	Absent
	KWL-0026	uncultured Nitrospirae bacterium KWL-0026	GCA_936407835.1	Illumina	839478	187	4746	58.4253	57.7465	0	Bacteria; Nitrospirota; UBA9217; UBA9217; UBA9217	Bacteria; Nitrospirae	Absent	Absent	Absent
	KWL-0027	uncultured Bathyarchaeota archaeon KWL-0027	GCA_936411645.1	Illumina	1209646	294	4126	43.1686	63.1579	6.57895	Archaea; Thermoproteota; Bathyarchaeia; B26-1; UBA233; PALSA-986	Archaea; Candidatus Bathyarchaeota	Absent	Absent	Absent
	KWL-0028	uncultured Nitrospirae bacterium KWL-0028	GCA_936411215.1	Illumina	1716343	246	8187	57.1191	52.1127	5.6338	Bacteria; Nitrospirota; UBA9217; UBA9217	Bacteria; Nitrospirae	Absent	Absent	Absent
	KWL-0029	uncultured Spirochaetales bacterium KWL-0029	GCA_936407855.1	Illumina	747050	52	22889	53.4884	50.7042	5.6338	Bacteria; Spirochaetota; Spirochaetia; Spirochaetales; Fen-1364	Bacteria; Spirochaetes; Spirochaetia; Spirochaetales	Absent	Absent	Absent
	KWL-0030	uncultured Syntrophorhabdales bacterium KWL-0030	GCA_936409565.1	Illumina	4463006	232	23135	53.1763	53.5211	1.40845	Bacteria; Desulfobacterota; Syntrophorhabdia; Syntrophorhabdales	Bacteria; Proteobacteria; Deltaproteobacteria; Syntrophorhabdales	Absent	Absent	Absent
	KWL-0031	uncultured Holophaga sp. KWL-0031	GCA_936410315.1	Illumina	669915	10	81427	60.1912	54.9296	2.8169	Bacteria; Acidobacteriota; Holophagae; Holophagales; Holophagaceae; Holophaga	Bacteria; Acidobacteria; Holophagae; Holophagales; Holophagaceae; Holophaga	Absent	Absent	Absent
	KWL-0032	uncultured Elusimicrobia bacterium KWL-0032	GCA_936410565.1	Illumina	2268096	79	38371	55.5618	77.4648	5.6338	Bacteria; Elusimicrobiota; Elusimicrobia; 2-01-FULL-59-12; 2-01-FULL-59-12	Bacteria; Elusimicrobia; Elusimicrobia	Absent	Absent	Absent
	KWL-0033	uncultured Acidobacteriia bacterium KWL-0033	GCA_936410645.1	Illumina	2915658	380	9710	57.046	64.7887	0	Bacteria; Acidobacteriota; Acidobacteriae; UBA7541; UBA7541; UBA7541	Bacteria; Acidobacteria; Acidobacteriia	Absent	Absent	Absent
	KWL-0034	uncultured Acidobacteriaceae bacterium KWL-0034	GCA_936409605.1	Illumina	5020015	841	7078	57.61	69.0141	8.4507	Bacteria; Acidobacteriota; Acidobacteriae; Acidobacteriales; Koribacteraceae; Bog-209	Bacteria; Acidobacteria; Acidobacteriia; Acidobacteriales; Acidobacteriaceae	Absent	Absent	Absent
	KWL-0035	uncultured Pyrinomonadaceae bacterium KWL-0035	GCA_936411735.1	Illumina	2530398	121	26868	56.5574	60.5634	1.40845	Bacteria; Acidobacteriota; Blastocatellia; Pyrinomonadales; Pyrinomonadaceae; UBA11740	Bacteria; Acidobacteria; Blastocatellia; Blastocatellales; Pyrinomonadaceae	Absent	Absent	Absent
	KWL-0036	uncultured Bryobacteraceae bacterium KWL-0036	GCA_936409695.1	Illumina	3570488	351	12704	59.8961	53.5211	2.8169	Bacteria; Acidobacteriota; Acidobacteriae; Bryobacterales; Bryobacteraceae; QHXW01	Bacteria; Acidobacteria; Acidobacteriia; Bryobacterales; Bryobacteraceae	Absent	Absent	Absent
	KWL-0037	uncultured Acidobacteriaceae bacterium KWL-0037	GCA_936411705.1	Illumina	2128606	157	28337	58.2187	52.1127	1.40845	Bacteria; Acidobacteriota; Acidobacteriae; Acidobacteriales; Koribacteraceae; Bog-209	Bacteria; Acidobacteria; Acidobacteriia; Acidobacteriales; Acidobacteriaceae	Absent	Absent	Absent
	KWL-0038	uncultured bacterium KWL-0038	GCA_936409115.1	Illumina	714502	55	16993	34.7457	78.8732	1.40845	Bacteria; Patescibacteria; CPR2; CG2-30-33-46	Bacteria	Absent	Absent	Absent
	KWL-0039	uncultured Clostridiaceae bacterium KWL-0039	GCA_936411685.1	Illumina	806409	171	4812	42.3519	73.2394	0	Bacteria; Firmicutes_A; Clostridia; Clostridiales; Clostridiaceae; UBA699	Bacteria; Firmicutes; Clostridia; Eubacteriales; Clostridiaceae	Absent	Absent	Absent
	KWL-0040	uncultured Anaerolineaceae bacterium KWL-0040	GCA_936410275.1	Illumina	1475098	145	16337	41.9913	70.4225	0	Bacteria; Chloroflexota; Anaerolineae; Anaerolineales; Anaerolineaceae	Bacteria; Chloroflexi; Anaerolineae; Anaerolineales; Anaerolineaceae	Absent	Absent	Absent
	KWL-0041	uncultured Deltaproteobacteria bacterium KWL-0041	GCA_936411675.1	Illumina	2948989	423	7943	46.9055	66.1972	7.04225	Bacteria; Desulfobacterota; BSN033; BSN033; UBA1163; UBA1163	Bacteria; Proteobacteria; Deltaproteobacteria	Absent	Present	Absent
	KWL-0042	uncultured Anaerohalophaeraceae bacterium KWL-0042	GCA_936409085.1	Illumina	2523393	134	33365	48.8633	61.9718	4.22535	Bacteria; Planctomycetota; Phycisphaerae; Sedimentisphaerales; Anaerohalophaeraceae; Fen-1362	Bacteria; Planctomycetes; Phycisphaerae; Sedimentisphaerales; Anaerohalophaeraceae	Absent	Absent	Absent
	KWL-0043	uncultured Methanosarcina sp. KWL-0043	GCA_936407755.1	Illumina	3236213	667	4852	37.7818	59.2105	5.26316	Archaea; Halobacteriota; Methanosarcinia; Methanosarcinales; Methanosarcinaceae; Methanosarcina	Archaea; Euryarchaeota; Methanomicrobia; Methanosarcinales; Methanosarcinaceae; Methanosarcina	Absent	Absent	Absent
	KWL-0044	uncultured Bacteroidales bacterium KWL-0044	GCA_936411235.1	Illumina	1906249	353	5965	37.7847	54.9296	2.8169	Bacteria; Bacteroidota; Bacteroidia; Bacteroidales	Bacteria; Bacteroidetes; Bacteroidia; Bacteroidales	Absent	Absent	Absent
	KWL-0045	uncultured Coriobacteriia bacterium KWL-0045	GCA_936411695.1	Illumina	758617	7	284431	67.6886	77.4648	1.40845	Bacteria; Actinobacteriota; Coriobacteriia; OPB41; PALSA-660	Bacteria; Actinobacteria; Coriobacteriia	Absent	Absent	Absent
	KWL-0046	uncultured Rhodocyclaceae bacterium KWL-0046	GCA_936411745.1	Illumina	1766940	69	31907	64.6879	70.4225	0	Bacteria; Proteobacteria; Gammaproteobacteria; Burkholderiales; Rhodocyclaceae	Bacteria; Proteobacteria; Betaproteobacteria; Rhodocyclales; Rhodocyclaceae	Absent	Absent	Absent
	KWL-0047	uncultured Coriobacteriia bacterium KWL-0047	GCA_936411715.1	Illumina	1121532	13	191875	67.7463	60.5634	0	Bacteria; Actinobacteriota; Coriobacteriia; OPB41; PALSA-660	Bacteria; Actinobacteria; Coriobacteriia	Absent	Absent	Absent
	KWL-0048	uncultured Gemmatimonadales bacterium KWL-0048	GCA_936407095.1	Illumina	776150	48	23147	70.6406	59.1549	1.40845	Bacteria; Gemmatimonadota; Gemmatimonadetes; Gemmatimonadales; GWC2-71-9	Bacteria; Gemmatimonadetes; Gemmatimonadetes; Gemmatimonadales	Absent	Absent	Absent
	KWL-0049	uncultured Chloroflexi bacterium KWL-0049	GCA_936410545.1	Illumina	475233	50	10773	70.5891	53.5211	0	Bacteria; Chloroflexota; Ellin6529; CSP1-4; CSP1-4	Bacteria; Chloroflexi	Absent	Absent	Absent
	KWL-0050	uncultured Verrucomicrobiae bacterium KWL-0050	GCA_936410055.1	Illumina	1962516	115	20830	61.84	57.7465	4.22535	Bacteria; Verrucomicrobiota; Verrucomicrobiae; Pedosphaerales; Pedosphaeraceae	Bacteria; Verrucomicrobia; Verrucomicrobiae	Absent	Absent	Absent
	KWL-0051	uncultured Verrucomicrobiae bacterium KWL-0051	GCA_936407605.1	Illumina	1167040	111	17653	65.9599	50.7042	9.85915	Bacteria; Verrucomicrobiota; Verrucomicrobiae; Pedosphaerales; Pedosphaeraceae	Bacteria; Verrucomicrobia; Verrucomicrobiae	Absent	Absent	Absent
	KWL-0052	uncultured Vicinamibacteria bacterium KWL-0052	GCA_936411765.1	Illumina	2968700	41	98756	68.2162	69.0141	2.8169	Bacteria; Acidobacteriota; Vicinamibacteria; Vicinamibacterales; Fen-181; FEN-299	Bacteria; Acidobacteria; Vicinamibacteria	Absent	Present	Absent
	KWL-0053	uncultured Vicinamibacteria bacterium KWL-0053	GCA_936410285.1	Illumina	1223206	62	32152	66.8348	74.6479	2.8169	Bacteria; Acidobacteriota; Vicinamibacteria; Vicinamibacterales; Fen-181; FEN-299	Bacteria; Acidobacteria; Vicinamibacteria	Absent	Absent	Absent
	KWL-0054	uncultured Vicinamibacteria bacterium KWL-0054	GCA_936410845.1	Illumina	3021623	86	47576	70.5743	69.0141	4.22535	Bacteria; Acidobacteriota; Vicinamibacteria_A; Fen-336; Fen-336	Bacteria; Acidobacteria; Vicinamibacteria	Absent	Absent	Absent
	KWL-0055	uncultured Coriobacteriia bacterium KWL-0055	GCA_936410485.1	Illumina	820556	10	171989	67.9677	61.9718	0	Bacteria; Actinobacteriota; Coriobacteriia; OPB41; PALSA-660	Bacteria; Actinobacteria; Coriobacteriia	Absent	Absent	Absent
	KWL-0056	uncultured Rhodocyclaceae bacterium KWL-0056	GCA_936408405.1	Illumina	2662225	65	53748	63.4409	50.7042	0	Bacteria; Proteobacteria; Gammaproteobacteria; Burkholderiales; Rhodocyclaceae; Fen-999	Bacteria; Proteobacteria; Betaproteobacteria; Rhodocyclales; Rhodocyclaceae	Absent	Absent	Absent
	KWL-0057	uncultured Mycobacterium sp. KWL-0057	GCA_936410635.1	Illumina	3051373	244	15789	66.5479	76.0563	5.6338	Bacteria; Actinobacteriota; Actinomycetia; Mycobacteriales; Mycobacteriaceae; Mycobacterium	Bacteria; Actinobacteria; Actinomycetia; Corynebacteriales; Mycobacteriaceae; Mycobacterium	Absent	Absent	Absent
	KWL-0058	uncultured Streptosporangiaceae bacterium KWL-0058	GCA_936411305.1	Illumina	2008166	216	13687	68.5291	53.5211	4.22535	Bacteria; Actinobacteriota; Actinomycetia; Streptosporangiales; Streptosporangiaceae; UBA9676	Bacteria; Actinobacteria; Actinomycetia; Streptosporangiales; Streptosporangiaceae	Absent	Absent	Absent
	KWL-0059	uncultured Steroidobacteraceae bacterium KWL-0059	GCA_936409675.1	Illumina	370210	60	7996	65.9514	53.5211	0	Bacteria; Proteobacteria; Gammaproteobacteria; Steroidobacterales; Steroidobacteraceae; FEN-1191	Bacteria; Proteobacteria; Gammaproteobacteria; Nevskiales; Steroidobacteraceae	Absent	Absent	Absent
	KWL-0060	uncultured Streptosporangiaceae bacterium KWL-0060	GCA_936411755.1	Illumina	1979262	70	37252	69.7244	54.9296	1.40845	Bacteria; Actinobacteriota; Actinomycetia; Streptosporangiales; Streptosporangiaceae; UBA9676	Bacteria; Actinobacteria; Actinomycetia; Streptosporangiales; Streptosporangiaceae	Absent	Absent	Absent
	KWL-0061	uncultured Verrucomicrobiae bacterium KWL-0061	GCA_936411775.1	Illumina	2421265	399	7059	59.4302	77.4648	2.8169	Bacteria; Verrucomicrobiota; Verrucomicrobiae; Pedosphaerales; Pedosphaeraceae; UBA11358	Bacteria; Verrucomicrobia; Verrucomicrobiae	Absent	Absent	Absent
	KWL-0062	uncultured Verrucomicrobiae bacterium KWL-0062	GCA_936408895.1	Illumina	3267357	242	18710	56.6908	81.6901	7.04225	Bacteria; Verrucomicrobiota; Verrucomicrobiae; Pedosphaerales; Pedosphaeraceae	Bacteria; Verrucomicrobia; Verrucomicrobiae	Absent	Absent	Absent
	KWL-0063	uncultured Verrucomicrobiae bacterium KWL-0063	GCA_936409315.1	Illumina	2422244	105	33932	58.4651	71.831	7.04225	Bacteria; Verrucomicrobiota; Verrucomicrobiae; Pedosphaerales; Pedosphaeraceae; UBA11358	Bacteria; Verrucomicrobia; Verrucomicrobiae	Absent	Absent	Absent
	KWL-0064	uncultured Verrucomicrobiae bacterium KWL-0064	GCA_936407455.1	Illumina	1302955	233	6030	60.6911	53.5211	4.22535	Bacteria; Verrucomicrobiota; Verrucomicrobiae; Pedosphaerales; Pedosphaeraceae; UBA11358	Bacteria; Verrucomicrobia; Verrucomicrobiae	Absent	Absent	Absent
	KWL-0065	uncultured Verrucomicrobiae bacterium KWL-0065	GCA_936411265.1	Illumina	1930391	167	14316	60.1924	57.7465	0	Bacteria; Verrucomicrobiota; Verrucomicrobiae; Pedosphaerales; Pedosphaeraceae	Bacteria; Verrucomicrobia; Verrucomicrobiae	Absent	Absent	Absent
	KWL-0066	uncultured Gaiella sp. KWL-0066	GCA_936411515.1	Illumina	2199378	50	60856	67.7946	63.3803	1.40845	Bacteria; Actinobacteriota; Thermoleophilia; Gaiellales; Gaiellaceae; Gaiella	Bacteria; Actinobacteria; Rubrobacteria; Gaiellales; Gaiellaceae; Gaiella	Absent	Absent	Absent
	KWL-0067	uncultured Stellaceae bacterium KWL-0067	GCA_936408065.1	Illumina	2217222	427	5536	67.051	54.9296	1.40845	Bacteria; Proteobacteria; Alphaproteobacteria; ATCC43930; Stellaceae; AP-15	Bacteria; Proteobacteria; Alphaproteobacteria; Rhodospirillales; Stellaceae	Absent	Absent	Absent
	KWL-0068	uncultured Candidatus Rokubacteria bacterium KWL-0068	GCA_936408105.1	Illumina	1775518	190	11539	69.1881	53.5211	7.04225	Bacteria; Methylomirabilota; Methylomirabilia; Rokubacteriales; GWA2-73-35; AR37	Bacteria; Candidatus Rokubacteria	Present	Absent	Absent
	KWL-0069	uncultured Gaiellaceae bacterium KWL-0069	GCA_936410675.1	Illumina	2614358	36	107661	69.0382	94.3662	1.40845	Bacteria; Actinobacteriota; Thermoleophilia; Gaiellales; Gaiellaceae; Palsa-739	Bacteria; Actinobacteria; Rubrobacteria; Gaiellales; Gaiellaceae	Absent	Absent	Absent
	KWL-0070	uncultured Solirubrobacteraceae bacterium KWL-0070	GCA_936409735.1	Illumina	3099457	119	35975	68.8505	94.3662	2.8169	Bacteria; Actinobacteriota; Thermoleophilia; Solirubrobacterales; Solirubrobacteraceae; Palsa-744	Bacteria; Actinobacteria; Thermoleophilia; Solirubrobacterales; Solirubrobacteraceae	Absent	Absent	Absent
	KWL-0071	uncultured Candidatus Dormibacteraeota bacterium KWL-0071	GCA_936410695.1	Illumina	2523140	40	91994	66.7392	76.0563	0	Bacteria; Dormibacterota; Dormibacteria; UBA8260; UBA8260; Palsa-851	Bacteria; Candidatus Dormibacteraeota	Absent	Absent	Absent
	KWL-0072	uncultured Candidatus Nanopelagicales bacterium KWL-0072	GCA_936411255.1	Illumina	1018103	144	7468	71.2121	73.2394	0	Bacteria; Actinobacteriota; Actinomycetia; Nanopelagicales	Bacteria; Actinobacteria; Actinomycetia; Candidatus Nanopelagicales	Absent	Absent	Absent
	KWL-0073	uncultured Gaiellaceae bacterium KWL-0073	GCA_936411785.1	Illumina	1844606	49	65083	67.0605	60.5634	0	Bacteria; Actinobacteriota; Thermoleophilia; Gaiellales; Gaiellaceae; Palsa-739	Bacteria; Actinobacteria; Rubrobacteria; Gaiellales; Gaiellaceae	Present	Absent	Absent
	KWL-0074	uncultured Acidimicrobiia bacterium KWL-0074	GCA_936412035.1	Illumina	497473	49	14277	68.6007	53.5211	0	Bacteria; Actinobacteriota; Acidimicrobiia; IMCC26256; PALSA-555	Bacteria; Actinobacteria; Acidimicrobiia	Absent	Absent	Absent
	KWL-0075	uncultured Anaeromyxobacter sp. KWL-0075	GCA_936411875.1	Illumina	2279127	306	8923	71.5963	50.7042	1.40845	Bacteria; Myxococcota; Myxococcia; Myxococcales; Anaeromyxobacteraceae; Anaeromyxobacter	Bacteria; Proteobacteria; Deltaproteobacteria; Myxococcales; Cystobacterineae; Anaeromyxobacteraceae; Anaeromyxobacter	Absent	Present	Absent
	KWL-0076	uncultured Gaiellaceae bacterium KWL-0076	GCA_936411925.1	Illumina	1967689	316	6716	70.7693	53.5211	8.4507	Bacteria; Actinobacteriota; Thermoleophilia; Gaiellales; Gaiellaceae	Bacteria; Actinobacteria; Rubrobacteria; Gaiellales; Gaiellaceae	Absent	Absent	Absent
	KWL-0077	uncultured Candidatus Dormibacteraeota bacterium KWL-0077	GCA_936411375.1	Illumina	1392050	18	97886	65.8574	76.0563	1.40845	Bacteria; Dormibacterota; Dormibacteria; Dormibacterales; Dormibacteraceae; Palsa-872	Bacteria; Candidatus Dormibacteraeota	Absent	Absent	Absent
	KWL-0078	uncultured Steroidobacteraceae bacterium KWL-0078	GCA_936417145.1	Illumina	511106	19	37460	65.1878	53.5211	0	Bacteria; Proteobacteria; Gammaproteobacteria; Steroidobacterales; Steroidobacteraceae; FEN-1191	Bacteria; Proteobacteria; Gammaproteobacteria; Nevskiales; Steroidobacteraceae	Absent	Absent	Absent
	KWL-0079	uncultured Steroidobacteraceae bacterium KWL-0079	GCA_936417735.1	Illumina	610994	67	10628	69.3085	56.338	0	Bacteria; Proteobacteria; Gammaproteobacteria; Steroidobacterales; Steroidobacteraceae	Bacteria; Proteobacteria; Gammaproteobacteria; Nevskiales; Steroidobacteraceae	Absent	Absent	Absent
	KWL-0080	uncultured Gaiellaceae bacterium KWL-0080	GCA_936415485.1	Illumina	1319764	126	14931	67.1521	50.7042	1.40845	Bacteria; Actinobacteriota; Thermoleophilia; Gaiellales; Gaiellaceae; PALSA-600	Bacteria; Actinobacteria; Rubrobacteria; Gaiellales; Gaiellaceae	Absent	Absent	Absent
	KWL-0081	uncultured Solirubrobacteraceae bacterium KWL-0081	GCA_936417425.1	Illumina	3179688	441	8507	68.6056	78.8732	5.6338	Bacteria; Actinobacteriota; Thermoleophilia; Solirubrobacterales; Solirubrobacteraceae; Palsa-465	Bacteria; Actinobacteria; Thermoleophilia; Solirubrobacterales; Solirubrobacteraceae	Absent	Absent	Absent
	KWL-0082	uncultured Solirubrobacteraceae bacterium KWL-0082	GCA_936417665.1	Illumina	2033825	381	5951	70.236	59.1549	0	Bacteria; Actinobacteriota; Thermoleophilia; Solirubrobacterales; Solirubrobacteraceae; Palsa-465	Bacteria; Actinobacteria; Thermoleophilia; Solirubrobacterales; Solirubrobacteraceae	Absent	Absent	Absent
	KWL-0083	uncultured Streptosporangiaceae bacterium KWL-0083	GCA_936417695.1	Illumina	2610831	567	4679	70.5279	54.9296	8.4507	Bacteria; Actinobacteriota; Actinomycetia; Streptosporangiales; Streptosporangiaceae; Palsa-506	Bacteria; Actinobacteria; Actinomycetia; Streptosporangiales; Streptosporangiaceae	Absent	Absent	Absent
	KWL-0084	uncultured Solirubrobacteraceae bacterium KWL-0084	GCA_936417685.1	Illumina	2902984	262	16143	68.6298	67.6056	4.22535	Bacteria; Actinobacteriota; Thermoleophilia; Solirubrobacterales; Solirubrobacteraceae; Palsa-465	Bacteria; Actinobacteria; Thermoleophilia; Solirubrobacterales; Solirubrobacteraceae	Absent	Absent	Absent
	KWL-0085	uncultured Chloroflexi bacterium KWL-0085	GCA_936417705.1	Illumina	1206956	202	6714	71.5275	50.7042	4.22535	Bacteria; Chloroflexota; Ellin6529; CSP1-4; CSP1-4	Bacteria; Chloroflexi	Absent	Absent	Absent
	KWL-0086	uncultured candidate division NC10 bacterium KWL-0086	GCA_936414905.1	Illumina	1042623	274	3620	65.4092	59.1549	4.22535	Bacteria; Methylomirabilota; Methylomirabilia; Methylomirabilales; 2-02-FULL-66-22; 2-02-FULL-66-22	Bacteria; candidate division NC10	Absent	Absent	Absent
	KWL-0087	uncultured Acidimicrobiia bacterium KWL-0087	GCA_936417725.1	Illumina	3297153	154	29719	71.2653	90.1408	4.22535	Bacteria; Actinobacteriota; Acidimicrobiia; IMCC26256; PALSA-555	Bacteria; Actinobacteria; Acidimicrobiia	Absent	Absent	Absent
	KWL-0088	uncultured Gaiellaceae bacterium KWL-0088	GCA_936415305.1	Illumina	1893852	253	9095	69.7612	76.0563	0	Bacteria; Actinobacteriota; Thermoleophilia; Gaiellales; Gaiellaceae; PALSA-612	Bacteria; Actinobacteria; Rubrobacteria; Gaiellales; Gaiellaceae	Absent	Absent	Absent
	KWL-0089	uncultured Gaiellaceae bacterium KWL-0089	GCA_936414855.1	Illumina	2160878	123	25007	69.7161	74.6479	1.40845	Bacteria; Actinobacteriota; Thermoleophilia; Gaiellales; Gaiellaceae; PALSA-612	Bacteria; Actinobacteria; Rubrobacteria; Gaiellales; Gaiellaceae	Absent	Absent	Absent
	KWL-0090	uncultured Solirubrobacteraceae bacterium KWL-0090	GCA_936417365.1	Illumina	891168	254	3444	69.9842	70.4225	2.8169	Bacteria; Actinobacteriota; Thermoleophilia; Solirubrobacterales; Solirubrobacteraceae; Palsa-744	Bacteria; Actinobacteria; Thermoleophilia; Solirubrobacterales; Solirubrobacteraceae	Absent	Absent	Absent
	KWL-0091	uncultured Xanthobacteraceae bacterium KWL-0091	GCA_936417385.1	Illumina	2336777	145	22475	66.5569	52.1127	1.40845	Bacteria; Proteobacteria; Alphaproteobacteria; Rhizobiales; Xanthobacteraceae; Palsa-892	Bacteria; Proteobacteria; Alphaproteobacteria; Hyphomicrobiales; Xanthobacteraceae	Absent	Absent	Absent
	KWL-0092	uncultured Hyphomicrobiaceae bacterium KWL-0092	GCA_936414035.1	Illumina	2148330	175	16357	66.4143	76.0563	5.6338	Bacteria; Proteobacteria; Alphaproteobacteria; Rhizobiales; Hyphomicrobiaceae	Bacteria; Proteobacteria; Alphaproteobacteria; Hyphomicrobiales; Hyphomicrobiaceae	Absent	Absent	Absent
	KWL-0093	uncultured Acidimicrobiia bacterium KWL-0093	GCA_936416745.1	Illumina	1390022	117	14936	68.6861	54.9296	2.8169	Bacteria; Actinobacteriota; Acidimicrobiia; IMCC26256; PALSA-610	Bacteria; Actinobacteria; Acidimicrobiia	Absent	Absent	Absent
	KWL-0094	uncultured Isosphaeraceae bacterium KWL-0094	GCA_936417405.1	Illumina	2204666	478	4820	63.7296	59.1549	9.85915	Bacteria; Planctomycetota; Planctomycetes; Isosphaerales; Isosphaeraceae	Bacteria; Planctomycetes; Planctomycetia; Isosphaerales; Isosphaeraceae	Absent	Absent	Absent
	KWL-0095	uncultured Methylocella sp. KWL-0095	GCA_936416805.1	Illumina	3304623	486	8339	58.1076	52.1127	4.22535	Bacteria; Proteobacteria; Alphaproteobacteria; Rhizobiales; Beijerinckiaceae; Methylocella	Bacteria; Proteobacteria; Alphaproteobacteria; Hyphomicrobiales; Beijerinckiaceae; Methylocella	Absent	Present	Absent
	KWL-0096	uncultured Candidatus Sulfotelmatobacter sp. KWL-0096	GCA_936417375.1	Illumina	4615706	79	100177	57.7298	90.1408	7.04225	Bacteria; Acidobacteriota; Acidobacteriae; Acidobacteriales; Koribacteraceae; Sulfotelmatobacter	Bacteria; Acidobacteria; Acidobacteriia; Acidobacteriales; Acidobacteriaceae; Candidatus Sulfotelmatobacter	Absent	Absent	Absent
	KWL-0097	uncultured Acidobacteriaceae bacterium KWL-0097	GCA_936415055.1	Illumina	4647161	234	29388	57.8303	73.2394	1.40845	Bacteria; Acidobacteriota; Acidobacteriae; Acidobacteriales; Koribacteraceae; FEN-335	Bacteria; Acidobacteria; Acidobacteriia; Acidobacteriales; Acidobacteriaceae	Absent	Present	Absent
	KWL-0098	uncultured Acidobacteriaceae bacterium KWL-0098	GCA_936416845.1	Illumina	3256568	65	76041	58.6836	66.1972	2.8169	Bacteria; Acidobacteriota; Acidobacteriae; Acidobacteriales; Koribacteraceae	Bacteria; Acidobacteria; Acidobacteriia; Acidobacteriales; Acidobacteriaceae	Absent	Absent	Absent
	KWL-0099	uncultured Acidobacteriaceae bacterium KWL-0099	GCA_936414965.1	Illumina	1496638	82	28176	58.1473	57.7465	4.22535	Bacteria; Acidobacteriota; Acidobacteriae; Acidobacteriales; Koribacteraceae	Bacteria; Acidobacteria; Acidobacteriia; Acidobacteriales; Acidobacteriaceae	Absent	Present	Absent
	KWL-0100	uncultured Nitrospiraceae bacterium KWL-0100	GCA_936415455.1	Illumina	1329200	132	11556	57.4977	53.5211	5.6338	Bacteria; Nitrospirota; Nitrospiria; Nitrospirales; Nitrospiraceae; Palsa-1315	Bacteria; Nitrospirae; Nitrospira; Nitrospirales; Nitrospiraceae	Absent	Absent	Absent
	KWL-0101	uncultured Acidobacteriaceae bacterium KWL-0101	GCA_936417025.1	Illumina	2711940	89	45355	56.9259	70.4225	0	Bacteria; Acidobacteriota; Acidobacteriae; Acidobacteriales; Koribacteraceae; Bog-209	Bacteria; Acidobacteria; Acidobacteriia; Acidobacteriales; Acidobacteriaceae	Absent	Absent	Absent
	KWL-0102	uncultured Acidobacteriaceae bacterium KWL-0102	GCA_936414075.1	Illumina	3335783	142	34455	58.0839	53.5211	1.40845	Bacteria; Acidobacteriota; Acidobacteriae; Acidobacteriales; Koribacteraceae	Bacteria; Acidobacteria; Acidobacteriia; Acidobacteriales; Acidobacteriaceae	Absent	Absent	Absent
	KWL-0103	uncultured Candidatus Sulfotelmatobacter sp. KWL-0103	GCA_936416795.1	Illumina	3319836	49	81152	57.0325	59.1549	0	Bacteria; Acidobacteriota; Acidobacteriae; Acidobacteriales; Koribacteraceae; Sulfotelmatobacter	Bacteria; Acidobacteria; Acidobacteriia; Acidobacteriales; Acidobacteriaceae; Candidatus Sulfotelmatobacter	Absent	Present	Absent
	KWL-0104	uncultured Pyrinomonadaceae bacterium KWL-0104	GCA_936415125.1	Illumina	1982301	173	18049	55.9479	52.1127	2.8169	Bacteria; Acidobacteriota; Blastocatellia; Pyrinomonadales; Pyrinomonadaceae	Bacteria; Acidobacteria; Blastocatellia; Blastocatellales; Pyrinomonadaceae	Absent	Absent	Absent
	KWL-0105	uncultured Anaerolineaceae bacterium KWL-0105	GCA_936417505.1	Illumina	5045899	86	75119	54.7683	78.8732	2.8169	Bacteria; Chloroflexota; Anaerolineae; Anaerolineales; Anaerolineaceae	Bacteria; Chloroflexi; Anaerolineae; Anaerolineales; Anaerolineaceae	Absent	Absent	Absent
	KWL-0106	uncultured Acidobacteriaceae bacterium KWL-0106	GCA_936415435.1	Illumina	1628000	66	39641	59.3021	66.1972	1.40845	Bacteria; Acidobacteriota; Acidobacteriae; Acidobacteriales; Koribacteraceae; Bog-257	Bacteria; Acidobacteria; Acidobacteriia; Acidobacteriales; Acidobacteriaceae	Absent	Absent	Absent
	KWL-0107	uncultured Acidobacteriaceae bacterium KWL-0107	GCA_936416825.1	Illumina	2237983	90	41200	58.6781	54.9296	8.4507	Bacteria; Acidobacteriota; Acidobacteriae; Acidobacteriales; Koribacteraceae; Bog-257	Bacteria; Acidobacteria; Acidobacteriia; Acidobacteriales; Acidobacteriaceae	Absent	Absent	Absent
	KWL-0108	uncultured Bryobacterales bacterium KWL-0108	GCA_936416835.1	Illumina	2526154	426	7035	60.7676	59.1549	7.04225	Bacteria; Acidobacteriota; Acidobacteriae; Bryobacterales	Bacteria; Acidobacteria; Acidobacteriia; Bryobacterales	Present	Absent	Absent
	KWL-0109	uncultured Actinomycetia bacterium KWL-0109	GCA_936415545.1	Illumina	2183993	307	8378	68.6053	60.5634	7.04225	Bacteria; Actinobacteriota; Actinomycetia	Bacteria; Actinobacteria; Actinomycetia	Absent	Absent	Absent
	KWL-0110	uncultured Solirubrobacterales bacterium KWL-0110	GCA_936416875.1	Illumina	1201277	134	11005	71.5842	50.7042	5.6338	Bacteria; Actinobacteriota; Thermoleophilia; Solirubrobacterales	Bacteria; Actinobacteria; Thermoleophilia; Solirubrobacterales	Absent	Absent	Absent
	KWL-0111	uncultured Candidatus Solibacter sp. KWL-0111	GCA_936415535.1	Illumina	2876918	536	5831	63.541	50.7042	8.4507	Bacteria; Acidobacteriota; Acidobacteriae; Bryobacterales; Bryobacteraceae; Solibacter	Bacteria; Acidobacteria; Acidobacteriia; Bryobacterales; Solibacteraceae; Candidatus Solibacter	Absent	Present	Absent
	KWL-0112	uncultured Reyranella sp. KWL-0112	GCA_936416765.1	Illumina	4919315	474	12251	66.1467	74.6479	5.6338	Bacteria; Proteobacteria; Alphaproteobacteria; Reyranellales; Reyranellaceae; Reyranella	Bacteria; Proteobacteria; Alphaproteobacteria; Hyphomicrobiales; Reyranellaceae; Reyranella	Absent	Present	Absent
	KWL-0113	uncultured Methyloceanibacter sp. KWL-0113	GCA_936413045.1	Illumina	1429451	273	5893	64.4871	70.4225	4.22535	Bacteria; Proteobacteria; Alphaproteobacteria; Rhizobiales; Methyloligellaceae; Methyloceanibacter; Methyloceanibacter sp002383105	Bacteria; Proteobacteria; Alphaproteobacteria; Hyphomicrobiales; Hyphomicrobiaceae; Methyloceanibacter	Absent	Absent	Absent
	KWL-0114	uncultured Hyphomicrobium sp. KWL-0114	GCA_936415415.1	Illumina	912172	83	13527	60.4738	57.7465	0	Bacteria; Proteobacteria; Alphaproteobacteria; Rhizobiales; Hyphomicrobiaceae; Hyphomicrobium	Bacteria; Proteobacteria; Alphaproteobacteria; Hyphomicrobiales; Hyphomicrobiaceae; Hyphomicrobium	Absent	Absent	Absent
	KWL-0115	uncultured Xanthobacteraceae bacterium KWL-0115	GCA_936416755.1	Illumina	1002723	68	21993	63.7104	56.338	0	Bacteria; Proteobacteria; Alphaproteobacteria; Rhizobiales; Xanthobacteraceae; BOG-931	Bacteria; Proteobacteria; Alphaproteobacteria; Hyphomicrobiales; Xanthobacteraceae	Absent	Absent	Absent
	KWL-0116	uncultured Xanthobacteraceae bacterium KWL-0116	GCA_936413505.1	Illumina	2026327	207	13637	64.4269	57.7465	5.6338	Bacteria; Proteobacteria; Alphaproteobacteria; Rhizobiales; Xanthobacteraceae; VAZQ01	Bacteria; Proteobacteria; Alphaproteobacteria; Hyphomicrobiales; Xanthobacteraceae	Absent	Absent	Absent
	KWL-0117	uncultured Alphaproteobacteria bacterium KWL-0117	GCA_936416775.1	Illumina	1102479	177	7523	62.8096	53.5211	4.22535	Bacteria; Proteobacteria; Alphaproteobacteria	Bacteria; Proteobacteria; Alphaproteobacteria	Absent	Absent	Absent
	KWL-0118	uncultured Hyphomicrobiaceae bacterium KWL-0118	GCA_936413095.1	Illumina	781543	186	4425	65.8985	52.1127	5.6338	Bacteria; Proteobacteria; Alphaproteobacteria; Rhizobiales; Hyphomicrobiaceae	Bacteria; Proteobacteria; Alphaproteobacteria; Hyphomicrobiales; Hyphomicrobiaceae	Absent	Absent	Absent
	KWL-0119	uncultured Solirubrobacteraceae bacterium KWL-0119	GCA_936415345.1	Illumina	1401965	144	13970	70.1435	91.5493	0	Bacteria; Actinobacteriota; Thermoleophilia; Solirubrobacterales; Solirubrobacteraceae; Palsa-744	Bacteria; Actinobacteria; Thermoleophilia; Solirubrobacterales; Solirubrobacteraceae	Absent	Absent	Absent
	KWL-0120	uncultured Solirubrobacteraceae bacterium KWL-0120	GCA_936415385.1	Illumina	2083152	32	89972	68.9591	92.9577	1.40845	Bacteria; Actinobacteriota; Thermoleophilia; Solirubrobacterales; Solirubrobacteraceae; Palsa-513	Bacteria; Actinobacteria; Thermoleophilia; Solirubrobacterales; Solirubrobacteraceae	Absent	Absent	Absent
	KWL-0121	uncultured Candidatus Dormibacteraeota bacterium KWL-0121	GCA_936415555.1	Illumina	2889424	67	61730	66.7752	92.9577	2.8169	Bacteria; Dormibacterota; Dormibacteria; Dormibacterales; Dormibacteraceae; Palsa-870	Bacteria; Candidatus Dormibacteraeota	Absent	Absent	Absent
	KWL-0122	uncultured Gaiellaceae bacterium KWL-0122	GCA_936415565.1	Illumina	3600584	153	36964	70.0346	92.9577	4.22535	Bacteria; Actinobacteriota; Thermoleophilia; Gaiellales; Gaiellaceae	Bacteria; Actinobacteria; Rubrobacteria; Gaiellales; Gaiellaceae	Absent	Absent	Absent
	KWL-0123	uncultured Chloroflexi bacterium KWL-0123	GCA_936415575.1	Illumina	2289320	242	11917	71.6068	85.9155	7.04225	Bacteria; Chloroflexota; Ellin6529; CSP1-4; CSP1-4; CSP1-4	Bacteria; Chloroflexi	Present	Absent	Absent
	KWL-0124	uncultured Solirubrobacteraceae bacterium KWL-0124	GCA_936417515.1	Illumina	1150774	118	13466	69.1366	78.8732	2.8169	Bacteria; Actinobacteriota; Thermoleophilia; Solirubrobacterales; Solirubrobacteraceae; Palsa-744	Bacteria; Actinobacteria; Thermoleophilia; Solirubrobacterales; Solirubrobacteraceae	Absent	Absent	Absent
	KWL-0125	uncultured Gaiellaceae bacterium KWL-0125	GCA_936414575.1	Illumina	1530596	247	7040	70.1458	64.7887	1.40845	Bacteria; Actinobacteriota; Thermoleophilia; Gaiellales; Gaiellaceae; PALSA-600	Bacteria; Actinobacteria; Rubrobacteria; Gaiellales; Gaiellaceae	Absent	Absent	Absent
	KWL-0126	uncultured Candidatus Dormibacteraeota bacterium KWL-0126	GCA_936415245.1	Illumina	573375	13	62143	66.2641	56.338	0	Bacteria; Dormibacterota; Dormibacteria; Dormibacterales; Dormibacteraceae	Bacteria; Candidatus Dormibacteraeota	Absent	Absent	Absent
	KWL-0127	uncultured Solirubrobacteraceae bacterium KWL-0127	GCA_936415195.1	Illumina	3089697	54	79775	68.2668	53.5211	0	Bacteria; Actinobacteriota; Thermoleophilia; Solirubrobacterales; Solirubrobacteraceae; Palsa-744	Bacteria; Actinobacteria; Thermoleophilia; Solirubrobacterales; Solirubrobacteraceae	Absent	Absent	Absent
	KWL-0128	uncultured Solirubrobacteraceae bacterium KWL-0128	GCA_936416175.1	Illumina	2427022	98	34396	70.3012	91.5493	1.40845	Bacteria; Actinobacteriota; Thermoleophilia; Solirubrobacterales; Solirubrobacteraceae; Palsa-744	Bacteria; Actinobacteria; Thermoleophilia; Solirubrobacterales; Solirubrobacteraceae	Absent	Absent	Absent
	KWL-0129	uncultured Solirubrobacteraceae bacterium KWL-0129	GCA_936414835.1	Illumina	3427644	65	67682	68.5464	87.3239	1.40845	Bacteria; Actinobacteriota; Thermoleophilia; Solirubrobacterales; Solirubrobacteraceae; Palsa-744	Bacteria; Actinobacteria; Thermoleophilia; Solirubrobacterales; Solirubrobacteraceae	Absent	Absent	Absent
	KWL-0130	uncultured Acidobacteriaceae bacterium KWL-0130	GCA_936417535.1	Illumina	2838920	234	15723	58.4636	57.7465	5.6338	Bacteria; Acidobacteriota; Acidobacteriae; Acidobacteriales; Koribacteraceae; Bog-209	Bacteria; Acidobacteria; Acidobacteriia; Acidobacteriales; Acidobacteriaceae	Absent	Absent	Absent
	KWL-0131	uncultured Actinomycetia bacterium KWL-0131	GCA_936414635.1	Illumina	2936832	140	28074	72.6146	98.5915	0	Bacteria; Actinobacteriota; Actinomycetia; RP-AC37	Bacteria; Actinobacteria; Actinomycetia	Absent	Absent	Absent
	KWL-0132	uncultured Bauldia sp. KWL-0132	GCA_936413625.1	Illumina	2297827	125	25495	66.0984	90.1408	5.6338	Bacteria; Proteobacteria; Alphaproteobacteria; Rhizobiales; Kaistiaceae; Bauldia	Bacteria; Proteobacteria; Alphaproteobacteria; Hyphomicrobiales; Kaistiaceae; Bauldia	Present	Absent	Absent
	KWL-0133	uncultured Gaiella sp. KWL-0133	GCA_936415955.1	Illumina	2390101	63	63942	69.0065	70.4225	2.8169	Bacteria; Actinobacteriota; Thermoleophilia; Gaiellales; Gaiellaceae; Gaiella	Bacteria; Actinobacteria; Rubrobacteria; Gaiellales; Gaiellaceae; Gaiella	Present	Absent	Absent
	KWL-0134	uncultured Verrucomicrobiae bacterium KWL-0134	GCA_936415945.1	Illumina	3183050	91	46409	65.3899	66.1972	2.8169	Bacteria; Verrucomicrobiota; Verrucomicrobiae; Pedosphaerales; AV2	Bacteria; Verrucomicrobia; Verrucomicrobiae	Absent	Absent	Absent
	KWL-0135	uncultured Chloroflexi bacterium KWL-0135	GCA_936415215.1	Illumina	349062	76	4579	68.9836	59.1549	1.40845	Bacteria; Chloroflexota; Ellin6529; CSP1-4; CSP1-4	Bacteria; Chloroflexi	Absent	Absent	Absent
	KWL-0136	uncultured Dermatophilaceae bacterium KWL-0136	GCA_936417265.1	Illumina	3556953	86	59709	65.9955	56.338	0	Bacteria; Actinobacteriota; Actinomycetia; Actinomycetales; Dermatophilaceae; UBA4719	Bacteria; Actinobacteria; Actinomycetia; Micrococcales; Dermatophilaceae	Present	Absent	Absent
	KWL-0137	uncultured Chloroflexi bacterium KWL-0137	GCA_936417285.1	Illumina	1267012	76	24398	69.1599	60.5634	5.6338	Bacteria; Chloroflexota; Ellin6529; CSP1-4; CSP1-4; SPCO01	Bacteria; Chloroflexi	Absent	Absent	Absent
	KWL-0138	uncultured Chloroflexi bacterium KWL-0138	GCA_936414245.1	Illumina	1362105	171	10037	71.1678	56.338	2.8169	Bacteria; Chloroflexota; Ellin6529; CSP1-4; CSP1-4; C-114	Bacteria; Chloroflexi	Absent	Absent	Absent
	KWL-0139	uncultured Solirubrobacteraceae bacterium KWL-0139	GCA_936414325.1	Illumina	1123245	96	15198	70.7011	50.7042	1.40845	Bacteria; Actinobacteriota; Thermoleophilia; Solirubrobacterales; Solirubrobacteraceae	Bacteria; Actinobacteria; Thermoleophilia; Solirubrobacterales; Solirubrobacteraceae	Absent	Absent	Absent
	KWL-0140	uncultured Chloroflexi bacterium KWL-0140	GCA_936414395.1	Illumina	831347	86	12048	69.4387	53.5211	7.04225	Bacteria; Chloroflexota; Ellin6529; CSP1-4; CSP1-4	Bacteria; Chloroflexi	Absent	Absent	Absent
	KWL-0141	uncultured Chloroflexi bacterium KWL-0141	GCA_936415265.1	Illumina	2395342	108	34532	68.4554	50.7042	5.6338	Bacteria; Chloroflexota; Ellin6529; CSP1-4; CSP1-4; Palsa-1032	Bacteria; Chloroflexi	Present	Absent	Absent
	KWL-0142	uncultured Anaeromyxobacteraceae bacterium KWL-0142	GCA_936416075.1	Illumina	3086245	136	32004	72.0554	88.7324	2.8169	Bacteria; Myxococcota; Myxococcia; Myxococcales; Anaeromyxobacteraceae	Bacteria; Proteobacteria; Deltaproteobacteria; Myxococcales; Cystobacterineae; Anaeromyxobacteraceae	Absent	Present	Absent
	KWL-0143	uncultured Chloroflexi bacterium KWL-0143	GCA_936414885.1	Illumina	3476601	45	103144	70.0874	85.9155	2.8169	Bacteria; Chloroflexota; Ellin6529; CSP1-4; CSP1-4; SPCO01	Bacteria; Chloroflexi	Present	Absent	Absent
	KWL-0144	uncultured Chloroflexi bacterium KWL-0144	GCA_936415475.1	Illumina	2028141	72	52700	72.4646	61.9718	1.40845	Bacteria; Chloroflexota; Ellin6529; CSP1-4; CSP1-4	Bacteria; Chloroflexi	Absent	Absent	Absent
	KWL-0145	uncultured Thermoanaerobaculia bacterium KWL-0145	GCA_936417165.1	Illumina	3823592	361	13847	67.4758	84.507	2.8169	Bacteria; Acidobacteriota; Thermoanaerobaculia; UBA5066; Gp7-AA6; Gp7-AA6	Bacteria; Acidobacteria; Thermoanaerobaculia	Absent	Absent	Absent
	KWL-0146	uncultured Rhizobacter sp. KWL-0146	GCA_936417555.1	Illumina	3828746	206	24436	67.986	78.8732	4.22535	Bacteria; Proteobacteria; Gammaproteobacteria; Burkholderiales; Burkholderiaceae; Rhizobacter	Bacteria; Proteobacteria; Betaproteobacteria; Burkholderiales; Rhizobacter	Present	Absent	Absent
	KWL-0147	uncultured Thermoanaerobaculia bacterium KWL-0147	GCA_936413385.1	Illumina	613658	45	19604	68.1505	60.5634	1.40845	Bacteria; Acidobacteriota; Thermoanaerobaculia; UBA5066; UBA5066; Fen-183	Bacteria; Acidobacteria; Thermoanaerobaculia	Absent	Absent	Absent
	KWL-0148	uncultured Actinobacteria bacterium KWL-0148	GCA_936415605.1	Illumina	1959181	360	5964	65.6231	80.2817	7.04225	Bacteria; Actinobacteriota; UBA4738; UBA4738; HRBIN12	Bacteria; Actinobacteria	Absent	Absent	Absent
	KWL-0149	uncultured Gemmatimonadaceae bacterium KWL-0149	GCA_936415585.1	Illumina	2382350	232	16092	63.5684	64.7887	1.40845	Bacteria; Gemmatimonadota; Gemmatimonadetes; Gemmatimonadales; Gemmatimonadaceae	Bacteria; Gemmatimonadetes; Gemmatimonadetes; Gemmatimonadales; Gemmatimonadaceae	Absent	Absent	Absent
	KWL-0150	uncultured Dehalococcoidia bacterium KWL-0150	GCA_936414845.1	Illumina	1658677	262	7144	65.5499	64.7887	4.22535	Bacteria; Chloroflexota; Dehalococcoidia; SM23-28-2; RBG-16-64-32; CF-162	Bacteria; Chloroflexi; Dehalococcoidia	Present	Absent	Absent
	KWL-0151	uncultured Syntrophobacterales bacterium KWL-0151	GCA_936417465.1	Illumina	5581780	404	26240	54.9514	98.5915	2.8169	Bacteria; Desulfobacterota; Desulfomonilia; Desulfomonilales; Desulfomonilaceae	Bacteria; Proteobacteria; Deltaproteobacteria; Syntrophobacterales	Absent	Absent	Absent
	KWL-0152	uncultured Syntrophorhabdales bacterium KWL-0152	GCA_936417715.1	Illumina	4433205	508	10515	53.9186	94.3662	0	Bacteria; Desulfobacterota; Syntrophorhabdia; Syntrophorhabdales	Bacteria; Proteobacteria; Deltaproteobacteria; Syntrophorhabdales	Absent	Present	Absent
	KWL-0153	uncultured Syntrophobacterales bacterium KWL-0153	GCA_936413225.1	Illumina	1968792	335	6686	53.4985	73.2394	1.40845	Bacteria; Desulfobacterota; Desulfomonilia; Desulfomonilales; Desulfomonilaceae	Bacteria; Proteobacteria; Deltaproteobacteria; Syntrophobacterales	Absent	Absent	Absent
	KWL-0154	uncultured Deltaproteobacteria bacterium KWL-0154	GCA_936417315.1	Illumina	3154411	668	4885	52.5549	71.831	1.40845	Bacteria; Desulfobacterota; BSN033; BSN033; UBA1163	Bacteria; Proteobacteria; Deltaproteobacteria	Absent	Absent	Absent
	KWL-0155	uncultured Syntrophobacterales bacterium KWL-0155	GCA_936417525.1	Illumina	821664	197	4174	60.4262	69.0141	0	Bacteria; Desulfobacterota; Desulfobaccia; Desulfobaccales; 0-14-0-80-60-11; 0-14-0-80-60-11	Bacteria; Proteobacteria; Deltaproteobacteria; Syntrophobacterales	Absent	Absent	Absent
	KWL-0156	uncultured Syntrophobacterales bacterium KWL-0156	GCA_936417765.1	Illumina	1276886	279	4958	60.2117	57.7465	4.22535	Bacteria; Desulfobacterota; Desulfobaccia; Desulfobaccales; 0-14-0-80-60-11; 0-14-0-80-60-11	Bacteria; Proteobacteria; Deltaproteobacteria; Syntrophobacterales	Absent	Absent	Absent
	KWL-0157	uncultured Syntrophobacterales bacterium KWL-0157	GCA_936417745.1	Illumina	1883521	537	3386	53.2032	56.338	4.22535	Bacteria; Desulfobacterota; Desulfomonilia; Desulfomonilales; Desulfomonilaceae	Bacteria; Proteobacteria; Deltaproteobacteria; Syntrophobacterales	Absent	Absent	Absent
	KWL-0158	uncultured Opitutus sp. KWL-0158	GCA_936415285.1	Illumina	2351014	270	10625	65.0655	64.7887	1.40845	Bacteria; Verrucomicrobiota; Verrucomicrobiae; Opitutales; Opitutaceae; Opitutus	Bacteria; Verrucomicrobia; Opitutae; Opitutales; Opitutaceae; Opitutus	Present	Absent	Absent
	KWL-0159	uncultured Verrucomicrobiae bacterium KWL-0159	GCA_936416785.1	Illumina	2781641	101	44849	58.6837	63.3803	2.8169	Bacteria; Verrucomicrobiota; Verrucomicrobiae; Pedosphaerales; Pedosphaeraceae; BOG-1460	Bacteria; Verrucomicrobia; Verrucomicrobiae	Absent	Absent	Absent
	KWL-0160	uncultured Verrucomicrobiae bacterium KWL-0160	GCA_936414355.1	Illumina	1776991	201	10894	57.6788	57.7465	2.8169	Bacteria; Verrucomicrobiota; Verrucomicrobiae; Pedosphaerales; Pedosphaeraceae; SCTL01	Bacteria; Verrucomicrobia; Verrucomicrobiae	Absent	Absent	Absent
	KWL-0161	uncultured Burkholderiales bacterium KWL-0161	GCA_936414225.1	Illumina	3275181	218	20222	63.8016	54.9296	2.8169	Bacteria; Proteobacteria; Gammaproteobacteria; Burkholderiales; SG8-39; 2-12-FULL-64-23	Bacteria; Proteobacteria; Betaproteobacteria; Burkholderiales	Absent	Absent	Absent
	KWL-0162	uncultured Sideroxydans sp. KWL-0162	GCA_936414675.1	Illumina	3243118	92	54338	55.6982	53.5211	4.22535	Bacteria; Proteobacteria; Gammaproteobacteria; Burkholderiales; Gallionellaceae; Sideroxydans	Bacteria; Proteobacteria; Betaproteobacteria; Nitrosomonadales; Gallionellaceae; Sideroxydans	Absent	Absent	Absent
	KWL-0163	uncultured Candidatus Pacebacteria bacterium KWL-0163	GCA_936414265.1	Illumina	2815445	130	31907	57.9626	52.1127	5.6338	Bacteria; Patescibacteria; Paceibacteria; UBA9983; UBA2163; C7867-001	Bacteria; Candidatus Pacebacteria	Absent	Absent	Absent
	KWL-0164	uncultured Lacunisphaera sp. KWL-0164	GCA_936416855.1	Illumina	3573802	277	19153	61.6934	53.5211	7.04225	Bacteria; Verrucomicrobiota; Verrucomicrobiae; Opitutales; Opitutaceae; Lacunisphaera	Bacteria; Verrucomicrobia; Opitutae; Opitutales; Opitutaceae; Lacunisphaera	Present	Absent	Absent
	KWL-0165	uncultured Methyloceanibacter sp. KWL-0165	GCA_936414935.1	Illumina	1531062	163	11604	64.9292	64.7887	1.40845	Bacteria; Proteobacteria; Alphaproteobacteria; Rhizobiales; Methyloligellaceae; Methyloceanibacter	Bacteria; Proteobacteria; Alphaproteobacteria; Hyphomicrobiales; Hyphomicrobiaceae; Methyloceanibacter	Absent	Absent	Absent
	KWL-0166	uncultured Acidobacteriaceae bacterium KWL-0166	GCA_936414475.1	Illumina	3510773	490	8222	59.6431	66.1972	4.22535	Bacteria; Acidobacteriota; Acidobacteriae; Acidobacteriales; Koribacteraceae; FEN-335	Bacteria; Acidobacteria; Acidobacteriia; Acidobacteriales; Acidobacteriaceae	Absent	Absent	Absent
	KWL-0167	uncultured Acidobacteriaceae bacterium KWL-0167	GCA_936417545.1	Illumina	2258872	160	17060	62.0595	59.1549	0	Bacteria; Acidobacteriota; Acidobacteriae; Acidobacteriales; Koribacteraceae	Bacteria; Acidobacteria; Acidobacteriia; Acidobacteriales; Acidobacteriaceae	Absent	Absent	Absent
	KWL-0168	uncultured Xanthobacteraceae bacterium KWL-0168	GCA_936413205.1	Illumina	1821584	449	4051	65.1754	53.5211	4.22535	Bacteria; Proteobacteria; Alphaproteobacteria; Rhizobiales; Xanthobacteraceae	Bacteria; Proteobacteria; Alphaproteobacteria; Hyphomicrobiales; Xanthobacteraceae	Absent	Absent	Absent
	KWL-0169	uncultured Xanthobacteraceae bacterium KWL-0169	GCA_936414785.1	Illumina	2286374	220	12467	64.809	61.9718	0	Bacteria; Proteobacteria; Alphaproteobacteria; Rhizobiales; Xanthobacteraceae	Bacteria; Proteobacteria; Alphaproteobacteria; Hyphomicrobiales; Xanthobacteraceae	Absent	Absent	Absent
	KWL-0170	uncultured Steroidobacteraceae bacterium KWL-0170	GCA_936415615.1	Illumina	2508291	16	196469	59.9881	59.1549	0	Bacteria; Proteobacteria; Gammaproteobacteria; Steroidobacterales; Steroidobacteraceae; Bog-1198	Bacteria; Proteobacteria; Gammaproteobacteria; Nevskiales; Steroidobacteraceae	Absent	Absent	Absent
	KWL-0171	uncultured Rhodospirillaceae bacterium KWL-0171	GCA_936414685.1	Illumina	3226921	40	88682	62.3198	80.2817	0	Bacteria; Proteobacteria; Alphaproteobacteria; Dongiales; Dongiaceae	Bacteria; Proteobacteria; Alphaproteobacteria; Rhodospirillales; Rhodospirillaceae	Absent	Present	Absent
	KWL-0172	uncultured Nitrospirae bacterium KWL-0172	GCA_936413585.1	Illumina	1970902	46	65918	52.988	66.1972	1.40845	Bacteria; Nitrospirota; UBA9217; UBA9217; UBA9217	Bacteria; Nitrospirae	Absent	Absent	Absent
	KWL-0173	uncultured Nitrospirae bacterium KWL-0173	GCA_936413265.1	Illumina	2144975	331	7557	53.897	61.9718	1.40845	Bacteria; Nitrospirota; UBA9217; UBA9217; UBA9217	Bacteria; Nitrospirae	Absent	Absent	Absent
	KWL-0174	uncultured Nitrospirae bacterium KWL-0174	GCA_936416885.1	Illumina	1937752	57	45180	53.4635	67.6056	0	Bacteria; Nitrospirota; UBA9217; UBA9217; UBA9217	Bacteria; Nitrospirae	Absent	Absent	Absent
	KWL-0175	uncultured Firmicutes bacterium KWL-0175	GCA_936417355.1	Illumina	1224825	95	16942	59.1675	87.3239	0	Bacteria; Firmicutes_B; Syntrophomonadia; Thermacetogeniales; Palsa-1188; Palsa-1188; Palsa-1188 sp003132605	Bacteria; Firmicutes	Absent	Absent	Absent
	KWL-0176	uncultured Armatimonadetes bacterium KWL-0176	GCA_936416955.1	Illumina	2204041	115	30045	69.324	71.831	0	Bacteria; Armatimonadota; UBA5377; UBA5377	Bacteria; Armatimonadetes	Absent	Absent	Absent
	KWL-0177	uncultured Acidimicrobiales bacterium KWL-0177	GCA_936414135.1	Illumina	2289424	77	31806	68.1006	53.5211	0	Bacteria; Actinobacteriota; Acidimicrobiia; Acidimicrobiales; Palsa-688; Fen-671	Bacteria; Actinobacteria; Acidimicrobiia; Acidimicrobiales	Absent	Absent	Absent
	KWL-0178	uncultured Candidatus Saccharibacteria bacterium KWL-0178	GCA_936416985.1	Illumina	589086	21	28983	55.6922	54.9296	4.22535	Bacteria; Patescibacteria; Saccharimonadia; UBA4664; UBA4664; UBA5169	Bacteria; Candidatus Saccharibacteria	Absent	Absent	Absent
	KWL-0179	uncultured Nitrososphaeraceae archaeon KWL-0179	GCA_936417005.1	Illumina	1866507	344	6100	39.4208	71.0526	5.26316	Archaea; Thermoproteota; Nitrososphaeria; Nitrososphaerales; Nitrososphaeraceae; UBA10452	Archaea; Thaumarchaeota; Nitrososphaeria; Nitrososphaerales; Nitrososphaeraceae	Absent	Absent	Absent
	KWL-0180	uncultured Chthoniobacterales bacterium KWL-0180	GCA_936416945.1	Illumina	1121756	167	7902	55.5752	50.7042	1.40845	Bacteria; Verrucomicrobiota; Verrucomicrobiae; Chthoniobacterales; UBA10450; AV40	Bacteria; Verrucomicrobia; Spartobacteria; Chthoniobacterales	Absent	Absent	Absent
	KWL-0181	uncultured Chthoniobacterales bacterium KWL-0181	GCA_936415635.1	Illumina	1075822	122	11430	55.5222	52.1127	4.22535	Bacteria; Verrucomicrobiota; Verrucomicrobiae; Chthoniobacterales; UBA10450; AV55	Bacteria; Verrucomicrobia; Spartobacteria; Chthoniobacterales	Absent	Absent	Absent
	KWL-0182	uncultured Chthoniobacterales bacterium KWL-0182	GCA_936416965.1	Illumina	1100013	65	20413	55.2002	53.5211	0	Bacteria; Verrucomicrobiota; Verrucomicrobiae; Chthoniobacterales; UBA10450; AV55	Bacteria; Verrucomicrobia; Spartobacteria; Chthoniobacterales	Absent	Absent	Absent
	KWL-0183	uncultured Beijerinckiaceae bacterium KWL-0183	GCA_936416975.1	Illumina	3595768	244	18530	58.7085	88.7324	2.8169	Bacteria; Proteobacteria; Alphaproteobacteria; Rhizobiales; Beijerinckiaceae; 4M-Z18	Bacteria; Proteobacteria; Alphaproteobacteria; Hyphomicrobiales; Beijerinckiaceae	Absent	Absent	Absent
	KWL-0184	uncultured Acidobacteriia bacterium KWL-0184	GCA_936416895.1	Illumina	3990332	121	39299	58.4824	74.6479	2.8169	Bacteria; Acidobacteriota; Acidobacteriae; UBA7540; UBA7540; Gp13-AA77	Bacteria; Acidobacteria; Acidobacteriia	Absent	Present	Absent
	KWL-0185	uncultured Hyphomicrobiaceae bacterium KWL-0185	GCA_936417345.1	Illumina	1946774	387	5402	59.4389	52.1127	1.40845	Bacteria; Proteobacteria; Alphaproteobacteria; Rhizobiales; Rhodomicrobiaceae; FEN-921	Bacteria; Proteobacteria; Alphaproteobacteria; Hyphomicrobiales; Hyphomicrobiaceae	Present	Absent	Absent
	KWL-0186	uncultured Sporichthyaceae bacterium KWL-0186	GCA_936413495.1	Illumina	3510234	152	34683	70.849	92.9577	4.22535	Bacteria; Actinobacteriota; Actinomycetia; Sporichthyales; Sporichthyaceae	Bacteria; Actinobacteria; Actinomycetia; Sporichthyales; Sporichthyaceae	Absent	Absent	Absent
	KWL-0187	uncultured Gemmatimonadales bacterium KWL-0187	GCA_936415625.1	Illumina	1781496	114	21582	70.0286	81.6901	1.40845	Bacteria; Gemmatimonadota; Gemmatimonadetes; Gemmatimonadales; GWC2-71-9	Bacteria; Gemmatimonadetes; Gemmatimonadetes; Gemmatimonadales	Absent	Absent	Absent
	KWL-0188	uncultured Gaiellaceae bacterium KWL-0188	GCA_936416905.1	Illumina	2236785	440	5446	69.6253	57.7465	0	Bacteria; Actinobacteriota; Thermoleophilia; Gaiellales; Gaiellaceae; PALSA-600	Bacteria; Actinobacteria; Rubrobacteria; Gaiellales; Gaiellaceae	Absent	Absent	Absent
	KWL-0189	uncultured Thermoanaerobaculia bacterium KWL-0189	GCA_936413445.1	Illumina	3301199	319	13799	69.694	50.7042	0	Bacteria; Acidobacteriota; Thermoanaerobaculia; UBA5066; UBA5066; Fen-183	Bacteria; Acidobacteria; Thermoanaerobaculia	Absent	Absent	Absent
	KWL-0190	uncultured Myxococcaceae bacterium KWL-0190	GCA_936416915.1	Illumina	4537409	177	35852	71.167	76.0563	5.6338	Bacteria; Myxococcota; Myxococcia; Myxococcales; Myxococcaceae; RPRB01	Bacteria; Proteobacteria; Deltaproteobacteria; Myxococcales; Cystobacterineae; Myxococcaceae	Absent	Absent	Absent
	KWL-0191	uncultured Anaeromyxobacter sp. KWL-0191	GCA_936414515.1	Illumina	2134017	457	4925	72.6765	60.5634	4.22535	Bacteria; Myxococcota; Myxococcia; Myxococcales; Anaeromyxobacteraceae; Anaeromyxobacter	Bacteria; Proteobacteria; Deltaproteobacteria; Myxococcales; Cystobacterineae; Anaeromyxobacteraceae; Anaeromyxobacter	Absent	Absent	Absent
	KWL-0192	uncultured Dermatophilaceae bacterium KWL-0192	GCA_936415685.1	Illumina	1671513	197	9626	67.3557	59.1549	5.6338	Bacteria; Actinobacteriota; Actinomycetia; Actinomycetales; Dermatophilaceae; UBA4719	Bacteria; Actinobacteria; Actinomycetia; Micrococcales; Dermatophilaceae	Absent	Absent	Absent
	KWL-0193	uncultured Kineosporiaceae bacterium KWL-0193	GCA_936415015.1	Illumina	802738	163	5510	65.5753	52.1127	2.8169	Bacteria; Actinobacteriota; Actinomycetia; Actinomycetales; Kineosporiaceae; R-H-3	Bacteria; Actinobacteria; Actinomycetia; Kineosporiales; Kineosporiaceae	Absent	Absent	Absent
	KWL-0194	uncultured Solirubrobacteraceae bacterium KWL-0194	GCA_936414495.1	Illumina	1506363	217	8629	70.5941	50.7042	4.22535	Bacteria; Actinobacteriota; Thermoleophilia; Solirubrobacterales; Solirubrobacteraceae; F1-60-MAGs163	Bacteria; Actinobacteria; Thermoleophilia; Solirubrobacterales; Solirubrobacteraceae	Absent	Absent	Absent
	KWL-0195	uncultured Burkholderiales bacterium KWL-0195	GCA_936414305.1	Illumina	1783983	342	5404	65.1681	52.1127	8.4507	Bacteria; Proteobacteria; Gammaproteobacteria; Burkholderiales; Palsa-1005; VBCG01	Bacteria; Proteobacteria; Betaproteobacteria; Burkholderiales	Absent	Absent	Absent
	KWL-0196	uncultured Mycobacterium sp. KWL-0196	GCA_936417565.1	Illumina	3672893	163	34401	66.118	77.4648	1.40845	Bacteria; Actinobacteriota; Actinomycetia; Mycobacteriales; Mycobacteriaceae; Mycobacterium	Bacteria; Actinobacteria; Actinomycetia; Corynebacteriales; Mycobacteriaceae; Mycobacterium	Absent	Absent	Absent
	KWL-0197	uncultured Burkholderiales bacterium KWL-0197	GCA_936414235.1	Illumina	1537315	113	19527	64.7728	63.3803	0	Bacteria; Proteobacteria; Gammaproteobacteria; Burkholderiales; Palsa-1005; VBCG01	Bacteria; Proteobacteria; Betaproteobacteria; Burkholderiales	Absent	Absent	Absent
	KWL-0198	uncultured Mycobacterium sp. KWL-0198	GCA_936413895.1	Illumina	2870963	405	8340	67.8578	85.9155	4.22535	Bacteria; Actinobacteriota; Actinomycetia; Mycobacteriales; Mycobacteriaceae; Mycobacterium	Bacteria; Actinobacteria; Actinomycetia; Corynebacteriales; Mycobacteriaceae; Mycobacterium	Absent	Absent	Absent
	KWL-0199	uncultured Chloroflexi bacterium KWL-0199	GCA_936414715.1	Illumina	1252331	275	4855	67.8233	69.0141	5.6338	Bacteria; Chloroflexota; Ellin6529; CSP1-4; CSP1-4; Palsa-1032	Bacteria; Chloroflexi	Absent	Absent	Absent
	KWL-0200	uncultured Acidimicrobiia bacterium KWL-0200	GCA_936414925.1	Illumina	2955197	175	24420	68.0768	92.9577	1.40845	Bacteria; Actinobacteriota; Acidimicrobiia; IMCC26256; PALSA-555	Bacteria; Actinobacteria; Acidimicrobiia	Absent	Absent	Absent
	KWL-0201	uncultured Candidatus Rokubacteria bacterium KWL-0201	GCA_936417575.1	Illumina	1090191	214	5503	67.4497	57.7465	2.8169	Bacteria; Methylomirabilota; Methylomirabilia; Rokubacteriales; GWA2-73-35; AR37	Bacteria; Candidatus Rokubacteria	Absent	Absent	Absent
	KWL-0202	uncultured Candidatus Rokubacteria bacterium KWL-0202	GCA_936415465.1	Illumina	1802757	495	3562	68.9512	54.9296	2.8169	Bacteria; Methylomirabilota; Methylomirabilia; Rokubacteriales; GWA2-73-35; AR37	Bacteria; Candidatus Rokubacteria	Absent	Absent	Absent
	KWL-0203	uncultured Xanthobacteraceae bacterium KWL-0203	GCA_936415965.1	Illumina	3314990	738	4616	67.1977	50.7042	5.6338	Bacteria; Proteobacteria; Alphaproteobacteria; Rhizobiales; Xanthobacteraceae	Bacteria; Proteobacteria; Alphaproteobacteria; Hyphomicrobiales; Xanthobacteraceae	Absent	Absent	Absent
	KWL-0204	uncultured Negativicutes bacterium KWL-0204	GCA_936415275.1	Illumina	515250	153	3188	40.401	56.338	2.8169	Bacteria; Firmicutes_C; Negativicutes; Propionisporales; Pelosinaceae	Bacteria; Firmicutes; Negativicutes	Absent	Absent	Absent
	KWL-0205	uncultured Nitrospirae bacterium KWL-0205	GCA_936414765.1	Illumina	1794985	32	87363	54.0453	81.6901	2.8169	Bacteria; Nitrospirota; UBA9217; UBA9217; UBA9217	Bacteria; Nitrospirae	Absent	Present	Absent
	KWL-0206	uncultured Kiritimatiellae bacterium KWL-0206	GCA_936417205.1	Illumina	1467874	5	458875	57.0287	69.0141	0	Bacteria; Verrucomicrobiota; Kiritimatiellae; LD1-PB3; GWF2-57-35	Bacteria; Kiritimatiellaeota; Kiritimatiellae	Absent	Present	Absent
	KWL-0207	uncultured Ktedonobacteraceae bacterium KWL-0207	GCA_936413695.1	Illumina	2557773	44	72470	49.9104	61.9718	1.40845	Bacteria; Chloroflexota; Ktedonobacteria; Ktedonobacterales; Ktedonobacteraceae	Bacteria; Chloroflexi; Ktedonobacteria; Ktedonobacterales; Ktedonobacteraceae	Absent	Absent	Absent
	KWL-0208	uncultured Terracidiphilus sp. KWL-0208	GCA_936416325.1	Illumina	3714420	103	50935	59.2013	56.338	0	Bacteria; Acidobacteriota; Acidobacteriae; Acidobacteriales; Acidobacteriaceae; Terracidiphilus	Bacteria; Acidobacteria; Acidobacteriia; Acidobacteriales; Acidobacteriaceae; Terracidiphilus	Absent	Absent	Absent
	KWL-0209	uncultured Anaerolineales bacterium KWL-0209	GCA_936414585.1	Illumina	2724354	29	139296	50.5548	81.6901	0	Bacteria; Chloroflexota; Anaerolineae; Anaerolineales; UBA6092; FEB-25	Bacteria; Chloroflexi; Anaerolineae; Anaerolineales	Absent	Absent	Absent
	KWL-0210	uncultured Dehalococcoidia bacterium KWL-0210	GCA_936414985.1	Illumina	1475352	25	102842	64.4903	74.6479	2.8169	Bacteria; Chloroflexota; Dehalococcoidia; SM23-28-2	Bacteria; Chloroflexi; Dehalococcoidia	Absent	Absent	Absent
	KWL-0211	uncultured Bacteroidetes bacterium KWL-0211	GCA_936414545.1	Illumina	1624844	141	13585	54.8867	73.2394	1.40845	Bacteria; Bacteroidota; UBA10030; UBA10030; UBA6906	Bacteria; Bacteroidetes	Absent	Absent	Absent
	KWL-0212	uncultured Candidatus Microgenomates bacterium KWL-0212	GCA_936414605.1	Illumina	1192791	20	146432	46.8427	73.2394	2.8169	Bacteria; Patescibacteria; Microgenomatia; UBA10105; UBA927; XYB1-FULL-47-11	Bacteria; Candidatus Microgenomates	Absent	Absent	Absent
	KWL-0213	uncultured Kiritimatiellae bacterium KWL-0213	GCA_936417635.1	Illumina	1587021	25	293578	57.0902	63.3803	1.40845	Bacteria; Verrucomicrobiota; Kiritimatiellae; LD1-PB3	Bacteria; Kiritimatiellaeota; Kiritimatiellae	Absent	Absent	Absent
	KWL-0214	uncultured Thermoanaerobaculaceae bacterium KWL-0214	GCA_936414175.1	Illumina	1283589	49	49883	67.8929	60.5634	0	Bacteria; Acidobacteriota; Thermoanaerobaculia; Thermoanaerobaculales; Thermoanaerobaculaceae; RBG-13-68-16	Bacteria; Acidobacteria; Thermoanaerobaculia; Thermoanaerobaculales; Thermoanaerobaculaceae	Absent	Present	Absent
	KWL-0215	uncultured Anaerolineales bacterium KWL-0215	GCA_936417185.1	Illumina	1375384	8	190776	50.7973	60.5634	0	Bacteria; Chloroflexota; Anaerolineae; Anaerolineales; EnvOPS12; UBA877	Bacteria; Chloroflexi; Anaerolineae; Anaerolineales	Absent	Absent	Absent
	KWL-0216	uncultured Aminicenantes bacterium KWL-0216	GCA_936413005.1	Illumina	930916	7	157666	58.0611	53.5211	0	Bacteria; Acidobacteriota; Aminicenantia; Aminicenantales; UBA4085; FEN-413	Bacteria; Candidatus Aminicenantes	Absent	Absent	Absent
	KWL-0217	uncultured Acidobacteria bacterium KWL-0217	GCA_936415335.1	Illumina	3177999	133	34253	63.1368	52.1127	9.85915	Bacteria; Acidobacteriota	Bacteria; Acidobacteria	Absent	Absent	Absent
	KWL-0218	uncultured Syntrophobacterales bacterium KWL-0218	GCA_936415355.1	Illumina	4398554	143	38760	56.7455	78.8732	2.8169	Bacteria; Desulfobacterota; Desulfomonilia; Desulfomonilales; Desulfomonilaceae	Bacteria; Proteobacteria; Deltaproteobacteria; Syntrophobacterales	Absent	Absent	Absent
	KWL-0219	uncultured Actinobacteria bacterium KWL-0219	GCA_936416925.1	Illumina	1307447	10	157161	53.6309	61.9718	2.8169	Bacteria; Actinobacteriota; UBA1414	Bacteria; Actinobacteria	Absent	Absent	Absent
	KWL-0220	uncultured Anaerolineales bacterium KWL-0220	GCA_936416935.1	Illumina	1679387	18	164183	62.8586	50.7042	1.40845	Bacteria; Chloroflexota; Anaerolineae; Anaerolineales; RBG-16-64-43; FEN-1073	Bacteria; Chloroflexi; Anaerolineae; Anaerolineales	Absent	Absent	Absent
	KWL-0221	uncultured Acidobacteriaceae bacterium KWL-0221	GCA_936416165.1	Illumina	1749740	345	5245	62.9936	59.1549	0	Bacteria; Acidobacteriota; Acidobacteriae; Acidobacteriales; Koribacteraceae	Bacteria; Acidobacteria; Acidobacteriia; Acidobacteriales; Acidobacteriaceae	Absent	Absent	Absent
	KWL-0222	uncultured Candidatus Sulfotelmatobacter sp. KWL-0222	GCA_936413575.1	Illumina	4192424	180	29894	59.219	50.7042	0	Bacteria; Acidobacteriota; Acidobacteriae; Acidobacteriales; Koribacteraceae; Sulfotelmatobacter	Bacteria; Acidobacteria; Acidobacteriia; Acidobacteriales; Acidobacteriaceae; Candidatus Sulfotelmatobacter	Absent	Absent	Absent
	KWL-0223	uncultured Acidobacteriaceae bacterium KWL-0223	GCA_936417655.1	Illumina	1697741	291	6261	59.1737	50.7042	0	Bacteria; Acidobacteriota; Acidobacteriae; Acidobacteriales; Koribacteraceae; Bog-209	Bacteria; Acidobacteria; Acidobacteriia; Acidobacteriales; Acidobacteriaceae	Absent	Absent	Absent
	KWL-0224	uncultured Synechococcaceae cyanobacterium KWL-0224	GCA_936415665.1	Illumina	1056281	42	235953	68.1512	59.1549	1.40845	Bacteria; Cyanobacteria; Cyanobacteriia; PCC-6307; Cyanobiaceae	Bacteria; Cyanobacteria; Synechococcales; Synechococcaceae	Absent	Absent	Absent
	KWL-0225	uncultured Demequinaceae bacterium KWL-0225	GCA_936415675.1	Illumina	1729220	40	142865	65.1345	56.338	1.40845	Bacteria; Actinobacteriota; Actinomycetia; Actinomycetales; Demequinaceae	Bacteria; Actinobacteria; Actinomycetia; Micrococcales; Demequinaceae	Absent	Absent	Absent
	KWL-0226	uncultured Burkholderiales bacterium KWL-0226	GCA_936415705.1	Illumina	3907146	208	31621	67.4403	87.3239	1.40845	Bacteria; Proteobacteria; Gammaproteobacteria; Burkholderiales; UKL13-2; GR16-43	Bacteria; Proteobacteria; Betaproteobacteria; Burkholderiales	Present	Absent	Absent
	KWL-0227	uncultured Solirubrobacteraceae bacterium KWL-0227	GCA_936415715.1	Illumina	2229431	251	11367	70.0361	88.7324	4.22535	Bacteria; Actinobacteriota; Thermoleophilia; Solirubrobacterales; Solirubrobacteraceae; Palsa-744	Bacteria; Actinobacteria; Thermoleophilia; Solirubrobacterales; Solirubrobacteraceae	Absent	Absent	Absent
	KWL-0228	uncultured Gaiellaceae bacterium KWL-0228	GCA_936417115.1	Illumina	3259002	345	11912	70.2665	80.2817	5.6338	Bacteria; Actinobacteriota; Thermoleophilia; Gaiellales; Gaiellaceae; Palsa-739	Bacteria; Actinobacteria; Rubrobacteria; Gaiellales; Gaiellaceae	Absent	Absent	Absent
	KWL-0229	uncultured Vicinamibacteria bacterium KWL-0229	GCA_936415735.1	Illumina	2523164	392	7292	66.9683	70.4225	2.8169	Bacteria; Acidobacteriota; Vicinamibacteria; Vicinamibacterales; UBA2999	Bacteria; Acidobacteria; Vicinamibacteria	Absent	Present	Present
	KWL-0230	uncultured Solirubrobacteraceae bacterium KWL-0230	GCA_936419365.1	Illumina	630559	66	11669	70.8511	63.3803	2.8169	Bacteria; Actinobacteriota; Thermoleophilia; Solirubrobacterales; Solirubrobacteraceae	Bacteria; Actinobacteria; Thermoleophilia; Solirubrobacterales; Solirubrobacteraceae	Absent	Absent	Absent
	KWL-0231	uncultured Thermoanaerobaculia bacterium KWL-0231	GCA_936417435.1	Illumina	3425549	247	19207	70.1431	60.5634	1.40845	Bacteria; Acidobacteriota; Thermoanaerobaculia; UBA5066; UBA5066; Fen-183	Bacteria; Acidobacteria; Thermoanaerobaculia	Absent	Absent	Absent
	KWL-0232	uncultured Rhizobacter sp. KWL-0232	GCA_936421365.1	Illumina	3499445	222	21703	68.8294	59.1549	4.22535	Bacteria; Proteobacteria; Gammaproteobacteria; Burkholderiales; Burkholderiaceae; Rhizobacter	Bacteria; Proteobacteria; Betaproteobacteria; Burkholderiales; Rhizobacter	Present	Absent	Absent
	KWL-0233	uncultured Corynebacteriales bacterium KWL-0233	GCA_936417485.1	Illumina	938317	147	7109	70.9921	63.3803	0	Bacteria; Actinobacteriota; Actinomycetia; Mycobacteriales; SCTD01	Bacteria; Actinobacteria; Actinomycetia; Corynebacteriales	Absent	Absent	Absent
	KWL-0234	uncultured Methyloceanibacter sp. KWL-0234	GCA_936415075.1	Illumina	2253860	317	8694	64.0572	73.2394	2.8169	Bacteria; Proteobacteria; Alphaproteobacteria; Rhizobiales; Methyloligellaceae; Methyloceanibacter	Bacteria; Proteobacteria; Alphaproteobacteria; Hyphomicrobiales; Hyphomicrobiaceae; Methyloceanibacter	Absent	Absent	Absent
	KWL-0235	uncultured Methylocella sp. KWL-0235	GCA_936417625.1	Illumina	1749378	308	6244	58.9272	71.831	4.22535	Bacteria; Proteobacteria; Alphaproteobacteria; Rhizobiales; Beijerinckiaceae; Methylocella	Bacteria; Proteobacteria; Alphaproteobacteria; Hyphomicrobiales; Beijerinckiaceae; Methylocella	Absent	Absent	Absent
	KWL-0236	uncultured Chloroflexia bacterium KWL-0236	GCA_936418845.1	Illumina	1104807	105	14883	58.013	63.3803	5.6338	Bacteria; Chloroflexota; Chloroflexia; 54-19	Bacteria; Chloroflexi; Chloroflexia	Absent	Absent	Absent
	KWL-0237	uncultured Thiobacillaceae bacterium KWL-0237	GCA_936415045.1	Illumina	1132325	245	4881	60.4407	53.5211	4.22535	Bacteria; Proteobacteria; Gammaproteobacteria; Burkholderiales; Thiobacillaceae	Bacteria; Proteobacteria; Betaproteobacteria; Nitrosomonadales; Thiobacillaceae	Absent	Absent	Absent
	KWL-0238	uncultured Burkholderiales bacterium KWL-0238	GCA_936414895.1	Illumina	3466744	502	8390	64.2137	52.1127	2.8169	Bacteria; Proteobacteria; Gammaproteobacteria; Burkholderiales; SG8-39; 2-12-FULL-64-23	Bacteria; Proteobacteria; Betaproteobacteria; Burkholderiales	Absent	Absent	Absent
	KWL-0239	uncultured Burkholderiales bacterium KWL-0239	GCA_936414385.1	Illumina	2193184	454	5054	63.5272	50.7042	4.22535	Bacteria; Proteobacteria; Gammaproteobacteria; Burkholderiales; SG8-39; 2-12-FULL-64-23	Bacteria; Proteobacteria; Betaproteobacteria; Burkholderiales	Absent	Present	Absent
	KWL-0240	uncultured Burkholderiales bacterium KWL-0240	GCA_936414735.1	Illumina	4315361	115	55524	60.7	94.3662	0	Bacteria; Proteobacteria; Gammaproteobacteria; Burkholderiales; SG8-40	Bacteria; Proteobacteria; Betaproteobacteria; Burkholderiales	Present	Absent	Absent
	KWL-0241	uncultured Vicinamibacteria bacterium KWL-0241	GCA_936417645.1	Illumina	3184521	67	84765	65.2867	64.7887	0	Bacteria; Acidobacteriota; Vicinamibacteria; Vicinamibacterales	Bacteria; Acidobacteria; Vicinamibacteria	Absent	Present	Absent
	KWL-0242	uncultured Gaiella sp. KWL-0242	GCA_936415005.1	Illumina	2388618	65	45784	67.7991	67.6056	2.8169	Bacteria; Actinobacteriota; Thermoleophilia; Gaiellales; Gaiellaceae; Gaiella	Bacteria; Actinobacteria; Rubrobacteria; Gaiellales; Gaiellaceae; Gaiella	Present	Absent	Absent
	KWL-0243	uncultured Chloroflexi bacterium KWL-0243	GCA_936415185.1	Illumina	1330555	80	21486	72.0136	61.9718	1.40845	Bacteria; Chloroflexota; Ellin6529; CSP1-4; CSP1-4	Bacteria; Chloroflexi	Present	Absent	Absent
	KWL-0244	uncultured Chloroflexi bacterium KWL-0244	GCA_936418205.1	Illumina	1551083	43	54048	72.361	61.9718	1.40845	Bacteria; Chloroflexota; Ellin6529; CSP1-4; CSP1-4	Bacteria; Chloroflexi	Present	Absent	Absent
	KWL-0245	uncultured Chloroflexi bacterium KWL-0245	GCA_936415295.1	Illumina	985043	67	18398	69.9115	60.5634	0	Bacteria; Chloroflexota; Ellin6529; CSP1-4; CSP1-4; UBA5189	Bacteria; Chloroflexi	Absent	Absent	Absent
	KWL-0246	uncultured Chloroflexi bacterium KWL-0246	GCA_936417595.1	Illumina	2567657	88	41046	71.2167	57.7465	1.40845	Bacteria; Chloroflexota; Ellin6529; CSP1-4; CSP1-4	Bacteria; Chloroflexi	Present	Absent	Absent
	KWL-0247	uncultured Demequinaceae bacterium KWL-0247	GCA_936415205.1	Illumina	663725	4	380186	66.5014	56.338	0	Bacteria; Actinobacteriota; Actinomycetia; Actinomycetales; Demequinaceae	Bacteria; Actinobacteria; Actinomycetia; Micrococcales; Demequinaceae	Absent	Absent	Absent
	KWL-0248	uncultured Actinobacteria bacterium KWL-0248	GCA_936415725.1	Illumina	1875925	63	36371	67.1204	54.9296	0	Bacteria; Actinobacteriota; UBA4738; UBA4738; HRBIN12	Bacteria; Actinobacteria	Present	Absent	Absent
	KWL-0249	uncultured Solirubrobacterales bacterium KWL-0249	GCA_936417585.1	Illumina	743811	72	13232	69.9103	50.7042	0	Bacteria; Actinobacteriota; Thermoleophilia; Solirubrobacterales; 70-9; VAYN01	Bacteria; Actinobacteria; Thermoleophilia; Solirubrobacterales	Absent	Absent	Absent
	KWL-0250	uncultured Candidatus Dormibacteraeota bacterium KWL-0250	GCA_936421495.1	Illumina	2040761	33	86784	69.5557	52.1127	1.40845	Bacteria; Dormibacterota; Dormibacteria; Dormibacterales; Dormibacteraceae; UBA6019	Bacteria; Candidatus Dormibacteraeota	Absent	Absent	Absent
	KWL-0251	uncultured Dehalococcoidia bacterium KWL-0251	GCA_936414415.1	Illumina	1494930	155	12186	64.7371	54.9296	5.6338	Bacteria; Chloroflexota; Dehalococcoidia; SM23-28-2; RBG-16-64-32	Bacteria; Chloroflexi; Dehalococcoidia	Present	Absent	Absent
	KWL-0252	uncultured Candidatus Dormibacteraeota bacterium KWL-0252	GCA_936415145.1	Illumina	2616425	58	89727	66.0221	76.0563	1.40845	Bacteria; Dormibacterota; Dormibacteria; Dormibacterales; Dormibacteraceae; Palsa-872	Bacteria; Candidatus Dormibacteraeota	Absent	Absent	Absent
	KWL-0253	uncultured Candidatus Dormibacteraeota bacterium KWL-0253	GCA_936414555.1	Illumina	3285469	37	165815	66.5178	66.1972	0	Bacteria; Dormibacterota; Dormibacteria; Dormibacterales; Dormibacteraceae; Palsa-870	Bacteria; Candidatus Dormibacteraeota	Absent	Absent	Absent
	KWL-0254	uncultured Verrucomicrobiae bacterium KWL-0254	GCA_936414465.1	Illumina	6626704	187	53966	63.6426	97.1831	5.6338	Bacteria; Verrucomicrobiota; Verrucomicrobiae; Pedosphaerales; AV2	Bacteria; Verrucomicrobia; Verrucomicrobiae	Absent	Present	Absent
	KWL-0255	uncultured Verrucomicrobiae bacterium KWL-0255	GCA_936415695.1	Illumina	3047969	125	33072	58.3746	73.2394	0	Bacteria; Verrucomicrobiota; Verrucomicrobiae; Palsa-1439; Palsa-1439; Palsa-1439	Bacteria; Verrucomicrobia; Verrucomicrobiae	Absent	Absent	Absent
	KWL-0256	uncultured Vicinamibacteria bacterium KWL-0256	GCA_936417605.1	Illumina	3239272	67	77408	67.8717	67.6056	1.40845	Bacteria; Acidobacteriota; Vicinamibacteria; Vicinamibacterales; Fen-181; FEN-299	Bacteria; Acidobacteria; Vicinamibacteria	Absent	Absent	Absent
	KWL-0257	uncultured Acidimicrobiales bacterium KWL-0257	GCA_936415745.1	Illumina	568129	32	23214	66.1928	60.5634	0	Bacteria; Actinobacteriota; Acidimicrobiia; Acidimicrobiales; Bog-793; Fen-455; Fen-455 sp003166375	Bacteria; Actinobacteria; Acidimicrobiia; Acidimicrobiales	Absent	Absent	Absent
	KWL-0258	uncultured Candidatus Dormibacteraeota bacterium KWL-0258	GCA_936414365.1	Illumina	3008676	82	55674	66.1607	54.9296	0	Bacteria; Dormibacterota; Dormibacteria; Dormibacterales; Dormibacteraceae	Bacteria; Candidatus Dormibacteraeota	Absent	Absent	Absent
	KWL-0259	uncultured Candidatus Dormibacteraeota bacterium KWL-0259	GCA_936421045.1	Illumina	2627186	35	110752	68.2602	53.5211	0	Bacteria; Dormibacterota; Dormibacteria; UBA8260; UBA8260; Palsa-851	Bacteria; Candidatus Dormibacteraeota	Absent	Absent	Absent
	KWL-0260	uncultured Verrucomicrobiae bacterium KWL-0260	GCA_936419385.1	Illumina	3178407	85	55647	60.0576	52.1127	2.8169	Bacteria; Verrucomicrobiota; Verrucomicrobiae; Palsa-1439; Palsa-1439	Bacteria; Verrucomicrobia; Verrucomicrobiae	Absent	Absent	Absent
	KWL-0261	uncultured Gallionella sp. KWL-0261	GCA_936415755.1	Illumina	1709470	74	29346	55.4077	52.1127	7.04225	Bacteria; Proteobacteria; Gammaproteobacteria; Burkholderiales; Gallionellaceae; Gallionella	Bacteria; Proteobacteria; Betaproteobacteria; Nitrosomonadales; Gallionellaceae; Gallionella	Present	Absent	Absent
	KWL-0262	uncultured Candidatus Dormibacteraeota bacterium KWL-0262	GCA_936421715.1	Illumina	3177389	49	97969	66.2237	97.1831	1.40845	Bacteria; Dormibacterota; Dormibacteria; Dormibacterales; Dormibacteraceae	Bacteria; Candidatus Dormibacteraeota	Absent	Absent	Absent
	KWL-0263	uncultured Gallionella sp. KWL-0263	GCA_936417255.1	Illumina	2522630	46	70276	55.8552	97.1831	2.8169	Bacteria; Proteobacteria; Gammaproteobacteria; Burkholderiales; Gallionellaceae; Gallionella	Bacteria; Proteobacteria; Betaproteobacteria; Nitrosomonadales; Gallionellaceae; Gallionella	Absent	Absent	Absent
	KWL-0264	uncultured Candidatus Eremiobacteria bacterium KWL-0264	GCA_936416205.1	Illumina	2816091	55	70352	65.8628	91.5493	2.8169	Bacteria; Eremiobacterota; Eremiobacteria; UBP12; UBA5184; Palsa-1515	Bacteria; Candidatus Eremiobacteraeota; Candidatus Eremiobacteria	Absent	Absent	Present
	KWL-0265	uncultured Terracidiphilus sp. KWL-0265	GCA_936421355.1	Illumina	5356939	87	83180	58.0735	87.3239	0	Bacteria; Acidobacteriota; Acidobacteriae; Acidobacteriales; Acidobacteriaceae; Terracidiphilus	Bacteria; Acidobacteria; Acidobacteriia; Acidobacteriales; Acidobacteriaceae; Terracidiphilus	Absent	Present	Absent
	KWL-0266	uncultured Candidatus Sulfotelmatobacter sp. KWL-0266	GCA_936419395.1	Illumina	2011227	37	75228	57.7055	74.6479	0	Bacteria; Acidobacteriota; Acidobacteriae; Acidobacteriales; Koribacteraceae; Sulfotelmatobacter	Bacteria; Acidobacteria; Acidobacteriia; Acidobacteriales; Acidobacteriaceae; Candidatus Sulfotelmatobacter	Absent	Absent	Absent
	KWL-0267	uncultured Thermoanaerobaculia bacterium KWL-0267	GCA_936414455.1	Illumina	1839644	153	14569	63.5129	69.0141	0	Bacteria; Acidobacteriota; Thermoanaerobaculia; Gp7-AA8; Gp7-AA8; QHVT01	Bacteria; Acidobacteria; Thermoanaerobaculia	Absent	Absent	Absent
	KWL-0268	uncultured Thermoanaerobaculia bacterium KWL-0268	GCA_936419415.1	Illumina	2071114	111	25098	63.0947	71.831	4.22535	Bacteria; Acidobacteriota; Thermoanaerobaculia; Gp7-AA8; Gp7-AA8	Bacteria; Acidobacteria; Thermoanaerobaculia	Absent	Absent	Absent
	KWL-0269	uncultured Acidimicrobiales bacterium KWL-0269	GCA_936420955.1	Illumina	680735	16	42124	66.4935	69.0141	0	Bacteria; Actinobacteriota; Acidimicrobiia; Acidimicrobiales; RAAP-2; RAAP-2	Bacteria; Actinobacteria; Acidimicrobiia; Acidimicrobiales	Absent	Absent	Absent
	KWL-0270	uncultured Acidobacteriaceae bacterium KWL-0270	GCA_936419425.1	Illumina	2628926	67	50562	58.4969	63.3803	1.40845	Bacteria; Acidobacteriota; Acidobacteriae; Acidobacteriales; Koribacteraceae; Bog-209	Bacteria; Acidobacteria; Acidobacteriia; Acidobacteriales; Acidobacteriaceae	Absent	Absent	Absent
	KWL-0271	uncultured Methyloceanibacter sp. KWL-0271	GCA_936417335.1	Illumina	2802624	221	19190	63.7266	57.7465	1.40845	Bacteria; Proteobacteria; Alphaproteobacteria; Rhizobiales; Methyloligellaceae; Methyloceanibacter	Bacteria; Proteobacteria; Alphaproteobacteria; Hyphomicrobiales; Hyphomicrobiaceae; Methyloceanibacter	Absent	Absent	Absent
	KWL-0272	uncultured Candidatus Binataceae bacterium KWL-0272	GCA_936415795.1	Illumina	2882594	195	18857	63.7541	88.7324	2.8169	Bacteria; Desulfobacterota_B; Binatia; Binatales; Binataceae	Bacteria; Candidatus Binatota; Candidatus Binatia; Candidatus Binatales; Candidatus Binataceae	Absent	Absent	Absent
	KWL-0273	uncultured Rhodospirillaceae bacterium KWL-0273	GCA_936415815.1	Illumina	3396494	202	21568	64.9477	50.7042	0	Bacteria; Proteobacteria; Alphaproteobacteria; Dongiales; Dongiaceae	Bacteria; Proteobacteria; Alphaproteobacteria; Rhodospirillales; Rhodospirillaceae	Absent	Absent	Absent
	KWL-0274	uncultured Bacteroidales bacterium KWL-0274	GCA_936416995.1	Illumina	3261431	24	221147	43.727	85.9155	2.8169	Bacteria; Bacteroidota; Bacteroidia; Bacteroidales; FEN-979; FEN-979	Bacteria; Bacteroidetes; Bacteroidia; Bacteroidales	Absent	Present	Absent
	KWL-0275	uncultured Anaerolineales bacterium KWL-0275	GCA_936419435.1	Illumina	3849208	83	62156	54.6942	74.6479	1.40845	Bacteria; Chloroflexota; Anaerolineae; Anaerolineales; EnvOPS12; UBA877	Bacteria; Chloroflexi; Anaerolineae; Anaerolineales	Absent	Absent	Absent
	KWL-0276	uncultured Thermoflexales bacterium KWL-0276	GCA_936420915.1	Illumina	4528807	174	34281	55.1433	61.9718	4.22535	Bacteria; Chloroflexota; Anaerolineae; Thermoflexales; Fen-1058; Fen-1058	Bacteria; Chloroflexi; Thermoflexia; Thermoflexales	Present	Absent	Absent
	KWL-0277	uncultured Bacteroidetes bacterium KWL-0277	GCA_936415225.1	Illumina	3626513	40	109076	47.9234	81.6901	2.8169	Bacteria; Bacteroidota; UBA10030; UBA10030	Bacteria; Bacteroidetes	Absent	Present	Absent
	KWL-0278	uncultured Anaerolineales bacterium KWL-0278	GCA_936415375.1	Illumina	3245076	110	42290	49.3424	61.9718	0	Bacteria; Chloroflexota; Anaerolineae; Anaerolineales; EnvOPS12; Fen-1038	Bacteria; Chloroflexi; Anaerolineae; Anaerolineales	Absent	Absent	Absent
	KWL-0279	uncultured Nitrospirae bacterium KWL-0279	GCA_936414405.1	Illumina	2074920	126	21100	53.8081	59.1549	2.8169	Bacteria; Nitrospirota; UBA9217; UBA9217; UBA9217	Bacteria; Nitrospirae	Absent	Present	Absent
	KWL-0280	uncultured Candidatus Microgenomates bacterium KWL-0280	GCA_936416335.1	Illumina	422628	4	102114	39.3657	57.7465	0	Bacteria; Patescibacteria; Microgenomatia; Levybacterales; UBA12049	Bacteria; Candidatus Microgenomates	Absent	Absent	Absent
	KWL-0281	uncultured Bacteroidetes bacterium KWL-0281	GCA_936419445.1	Illumina	2270043	55	42924	60.9583	50.7042	0	Bacteria; Bacteroidota; UBA10030; UBA10030; UBA6906; Fen-1273	Bacteria; Bacteroidetes	Absent	Absent	Absent
	KWL-0282	uncultured Thermodesulfovibrionales bacterium KWL-0282	GCA_936415775.1	Illumina	3388558	119	50524	47.5735	94.3662	1.40845	Bacteria; Nitrospirota; Thermodesulfovibrionia; Thermodesulfovibrionales; UBA9935; Fen-1308	Bacteria; Nitrospirae; Thermodesulfovibrionia; Thermodesulfovibrionales	Absent	Absent	Absent
	KWL-0283	uncultured Bathyarchaeota archaeon KWL-0283	GCA_936417325.1	Illumina	2149890	337	7228	40.518	81.5789	3.94737	Archaea; Thermoproteota; Bathyarchaeia; B26-1; UBA233; PALSA-986	Archaea; Candidatus Bathyarchaeota	Absent	Absent	Absent
	KWL-0284	uncultured Thermodesulfovibrionales bacterium KWL-0284	GCA_936414595.1	Illumina	1776104	388	4895	49.9071	83.0986	5.6338	Bacteria; Nitrospirota; Thermodesulfovibrionia; Thermodesulfovibrionales; UBA9935; Fen-1308; Fen-1308 sp003170655	Bacteria; Nitrospirae; Thermodesulfovibrionia; Thermodesulfovibrionales	Absent	Absent	Absent
	KWL-0285	uncultured Candidatus Sulfobium sp. KWL-0285	GCA_936419455.1	Illumina	2456298	439	6154	50.8928	59.1549	5.6338	Bacteria; Nitrospirota; Thermodesulfovibrionia; Thermodesulfovibrionales; UBA6898; Sulfobium	Bacteria; Nitrospirae; Nitrospira; Nitrospirales; Nitrospiraceae; Candidatus Sulfobium	Absent	Absent	Absent
	KWL-0286	uncultured Nitrospirae bacterium KWL-0286	GCA_936414205.1	Illumina	3249191	56	88056	58.1191	60.5634	4.22535	Bacteria; Nitrospirota; UBA9217; UBA9217; UBA9217	Bacteria; Nitrospirae	Absent	Present	Absent
	KWL-0287	uncultured Candidatus Competibacteraceae bacterium KWL-0287	GCA_936417445.1	Illumina	1762576	428	4193	59.1812	53.5211	0	Bacteria; Proteobacteria; Gammaproteobacteria; Competibacterales; Competibacteraceae	Bacteria; Proteobacteria; Gammaproteobacteria; Candidatus Competibacteraceae	Absent	Absent	Absent
	KWL-0288	uncultured Candidatus Competibacteraceae bacterium KWL-0288	GCA_936416225.1	Illumina	2518897	458	6131	57.6937	52.1127	1.40845	Bacteria; Proteobacteria; Gammaproteobacteria; Competibacterales; Competibacteraceae	Bacteria; Proteobacteria; Gammaproteobacteria; Candidatus Competibacteraceae	Absent	Present	Absent
	KWL-0289	uncultured Candidatus Competibacteraceae bacterium KWL-0289	GCA_936417135.1	Illumina	3173874	417	9808	57.1133	60.5634	2.8169	Bacteria; Proteobacteria; Gammaproteobacteria; Competibacterales; Competibacteraceae	Bacteria; Proteobacteria; Gammaproteobacteria; Candidatus Competibacteraceae	Absent	Present	Absent
	KWL-0290	uncultured Bacteroidetes bacterium KWL-0290	GCA_936415985.1	Illumina	3868742	545	8105	50.3351	84.507	4.22535	Bacteria; Bacteroidota; UBA10030; UBA10030; UBA10030	Bacteria; Bacteroidetes	Absent	Absent	Absent
	KWL-0291	uncultured Clostridia bacterium KWL-0291	GCA_936417195.1	Illumina	2224293	23	114160	56.7675	78.8732	0	Bacteria; Firmicutes_A; Clostridia_A; Christensenellales; CAG-74; Firm-11	Bacteria; Firmicutes; Clostridia	Absent	Absent	Absent
	KWL-0292	uncultured Acidobacteriaceae bacterium KWL-0292	GCA_936414725.1	Illumina	4025083	289	18865	58.5119	90.1408	2.8169	Bacteria; Acidobacteriota; Acidobacteriae; Acidobacteriales; Koribacteraceae	Bacteria; Acidobacteria; Acidobacteriia; Acidobacteriales; Acidobacteriaceae	Absent	Present	Absent
	KWL-0293	uncultured Acidobacteriaceae bacterium KWL-0293	GCA_936417475.1	Illumina	4450898	455	14058	58.2029	87.3239	2.8169	Bacteria; Acidobacteriota; Acidobacteriae; Acidobacteriales; Koribacteraceae	Bacteria; Acidobacteria; Acidobacteriia; Acidobacteriales; Acidobacteriaceae	Absent	Absent	Absent
	KWL-0294	uncultured Bryobacteraceae bacterium KWL-0294	GCA_936417175.1	Illumina	3149152	101	38756	59.7383	56.338	0	Bacteria; Acidobacteriota; Acidobacteriae; Bryobacterales; Bryobacteraceae; Palsa-89	Bacteria; Acidobacteria; Acidobacteriia; Bryobacterales; Bryobacteraceae	Absent	Absent	Absent
	KWL-0295	uncultured Candidatus Dormibacteraeota bacterium KWL-0295	GCA_936415975.1	Illumina	2676884	93	45497	66.3725	87.3239	2.8169	Bacteria; Dormibacterota; Dormibacteria; Dormibacterales; Dormibacteraceae	Bacteria; Candidatus Dormibacteraeota	Absent	Absent	Absent
	KWL-0296	uncultured Candidatus Dormibacteraeota bacterium KWL-0296	GCA_936416135.1	Illumina	1996255	25	104540	64.68	76.0563	0	Bacteria; Dormibacterota; Dormibacteria; Dormibacterales; Dormibacteraceae; UBA10449	Bacteria; Candidatus Dormibacteraeota	Absent	Absent	Absent
	KWL-0297	uncultured Candidatus Dormibacteraeota bacterium KWL-0297	GCA_936416345.1	Illumina	1810356	27	77087	64.7972	69.0141	1.40845	Bacteria; Dormibacterota; Dormibacteria; Dormibacterales; Dormibacteraceae	Bacteria; Candidatus Dormibacteraeota	Absent	Absent	Absent
	KWL-0298	uncultured Candidatus Dormibacteraeota bacterium KWL-0298	GCA_936417455.1	Illumina	969645	48	22824	66.0987	63.3803	2.8169	Bacteria; Dormibacterota; Dormibacteria; CF-121; CF-121; CF-13	Bacteria; Candidatus Dormibacteraeota	Absent	Absent	Absent
	KWL-0299	uncultured Myxococcales bacterium KWL-0299	GCA_936418415.1	Illumina	3618385	632	6178	70.1667	60.5634	7.04225	Bacteria; Myxococcota; Myxococcia; Myxococcales; 40CM-4-68-19; 40CM-4-68-19	Bacteria; Proteobacteria; Deltaproteobacteria; Myxococcales	Absent	Absent	Present
	KWL-0300	uncultured Candidatus Dormibacteraeota bacterium KWL-0300	GCA_936417215.1	Illumina	3006079	61	104285	65.4039	94.3662	2.8169	Bacteria; Dormibacterota; Dormibacteria; Dormibacterales; Dormibacteraceae	Bacteria; Candidatus Dormibacteraeota	Absent	Absent	Absent
	KWL-0301	uncultured Candidatus Dormibacteraeota bacterium KWL-0301	GCA_936417105.1	Illumina	2261849	34	84980	66.9179	77.4648	2.8169	Bacteria; Dormibacterota; Dormibacteria; Dormibacterales; Dormibacteraceae	Bacteria; Candidatus Dormibacteraeota	Absent	Absent	Absent
	KWL-0302	uncultured Ilumatobacteraceae bacterium KWL-0302	GCA_936414255.1	Illumina	4340284	181	34194	65.7994	91.5493	2.8169	Bacteria; Actinobacteriota; Acidimicrobiia; Acidimicrobiales; Ilumatobacteraceae	Bacteria; Actinobacteria; Acidimicrobiia; Acidimicrobiales; Ilumatobacteraceae	Absent	Absent	Absent
	KWL-0303	uncultured Gaiellaceae bacterium KWL-0303	GCA_936416115.1	Illumina	3297647	188	23115	70.8329	84.507	0	Bacteria; Actinobacteriota; Thermoleophilia; Gaiellales; Gaiellaceae; PALSA-612	Bacteria; Actinobacteria; Rubrobacteria; Gaiellales; Gaiellaceae	Absent	Absent	Absent
	KWL-0304	uncultured Actinobacteria bacterium KWL-0304	GCA_936416145.1	Illumina	543516	80	7277	69.225	53.5211	2.8169	Bacteria; Actinobacteriota; UBA4738; UBA4738; HRBIN12	Bacteria; Actinobacteria	Absent	Absent	Absent
	KWL-0305	uncultured Beijerinckiaceae bacterium KWL-0305	GCA_936415135.1	Illumina	4376813	776	6121	65.7021	77.4648	2.8169	Bacteria; Proteobacteria; Alphaproteobacteria; Rhizobiales; Beijerinckiaceae; GAS188	Bacteria; Proteobacteria; Alphaproteobacteria; Hyphomicrobiales; Beijerinckiaceae	Absent	Absent	Absent
	KWL-0306	uncultured Singulisphaera sp. KWL-0306	GCA_936416085.1	Illumina	2768399	442	7099	66.7049	59.1549	1.40845	Bacteria; Planctomycetota; Planctomycetes; Isosphaerales; Isosphaeraceae; Singulisphaera	Bacteria; Planctomycetes; Planctomycetia; Isosphaerales; Isosphaeraceae; Singulisphaera	Absent	Present	Absent
	KWL-0307	uncultured Steroidobacteraceae bacterium KWL-0307	GCA_936414335.1	Illumina	716038	110	7323	65.5148	60.5634	7.04225	Bacteria; Proteobacteria; Gammaproteobacteria; Steroidobacterales; Steroidobacteraceae; FEN-1191	Bacteria; Proteobacteria; Gammaproteobacteria; Nevskiales; Steroidobacteraceae	Absent	Absent	Absent
	KWL-0308	uncultured Acidobacteriaceae bacterium KWL-0308	GCA_936415365.1	Illumina	1195874	26	52193	59.4354	66.1972	1.40845	Bacteria; Acidobacteriota; Acidobacteriae; Acidobacteriales; Koribacteraceae	Bacteria; Acidobacteria; Acidobacteriia; Acidobacteriales; Acidobacteriaceae	Absent	Absent	Absent
	KWL-0309	uncultured Nitrospirae bacterium KWL-0309	GCA_936415405.1	Illumina	1734261	393	4468	59.7494	57.7465	2.8169	Bacteria; Nitrospirota; UBA9217; UBA9217	Bacteria; Nitrospirae	Absent	Absent	Absent
	KWL-0310	uncultured Gammaproteobacteria bacterium KWL-0310	GCA_936420895.1	Illumina	1975937	251	9676	60.1342	94.3662	4.22535	Bacteria; Proteobacteria; Gammaproteobacteria; Ga0077554; Ga007554	Bacteria; Proteobacteria; Gammaproteobacteria	Present	Absent	Absent
	KWL-0311	uncultured Pyrinomonadaceae bacterium KWL-0311	GCA_936416095.1	Illumina	5628363	118	79980	56.3659	87.3239	1.40845	Bacteria; Acidobacteriota; Blastocatellia; Pyrinomonadales; Pyrinomonadaceae; UBA11740	Bacteria; Acidobacteria; Blastocatellia; Blastocatellales; Pyrinomonadaceae	Absent	Absent	Absent
	KWL-0312	uncultured Thiobacillaceae bacterium KWL-0312	GCA_936421185.1	Illumina	2685073	427	7703	60.1154	87.3239	2.8169	Bacteria; Proteobacteria; Gammaproteobacteria; Burkholderiales; Thiobacillaceae	Bacteria; Proteobacteria; Betaproteobacteria; Nitrosomonadales; Thiobacillaceae	Absent	Absent	Absent
	KWL-0313	uncultured Verrucomicrobiae bacterium KWL-0313	GCA_936417615.1	Illumina	510331	83	7331	58.4212	50.7042	1.40845	Bacteria; Verrucomicrobiota; Verrucomicrobiae; Palsa-1439; Palsa-1439	Bacteria; Verrucomicrobia; Verrucomicrobiae	Absent	Absent	Absent
	KWL-0314	uncultured Thermoanaerobaculaceae bacterium KWL-0314	GCA_936417295.1	Illumina	2681781	209	15566	69.5055	85.9155	0	Bacteria; Acidobacteriota; Thermoanaerobaculia; Thermoanaerobaculales; Thermoanaerobaculaceae; RBG-13-68-16	Bacteria; Acidobacteria; Thermoanaerobaculia; Thermoanaerobaculales; Thermoanaerobaculaceae	Absent	Absent	Absent
	KWL-0315	uncultured Armatimonadetes bacterium KWL-0315	GCA_936415105.1	Illumina	3877187	72	70556	67.5314	78.8732	0	Bacteria; Armatimonadota; UBA5377; UBA5377; FEN-943; FEN-943	Bacteria; Armatimonadetes	Absent	Present	Absent
	KWL-0316	uncultured Coriobacteriia bacterium KWL-0316	GCA_936421435.1	Illumina	1751466	38	53453	68.7718	80.2817	0	Bacteria; Actinobacteriota; Coriobacteriia; OPB41; D1FN1-002	Bacteria; Actinobacteria; Coriobacteriia	Absent	Absent	Absent
	KWL-0317	uncultured Thermoanaerobaculia bacterium KWL-0317	GCA_936417125.1	Illumina	2704815	63	55231	66.4181	64.7887	1.40845	Bacteria; Acidobacteriota; Thermoanaerobaculia; UBA5066; UBA5066; Fen-183	Bacteria; Acidobacteria; Thermoanaerobaculia	Absent	Absent	Absent
	KWL-0318	uncultured Acidobacteriaceae bacterium KWL-0318	GCA_936419485.1	Illumina	4264550	201	35543	58.7491	91.5493	1.40845	Bacteria; Acidobacteriota; Acidobacteriae; Acidobacteriales; Koribacteraceae	Bacteria; Acidobacteria; Acidobacteriia; Acidobacteriales; Acidobacteriaceae	Absent	Absent	Absent
	KWL-0319	uncultured Ktedonobacteraceae bacterium KWL-0319	GCA_936415425.1	Illumina	2433272	579	4307	54.9076	74.6479	2.8169	Bacteria; Chloroflexota; Ktedonobacteria; Ktedonobacterales; Ktedonobacteraceae	Bacteria; Chloroflexi; Ktedonobacteria; Ktedonobacterales; Ktedonobacteraceae	Absent	Absent	Absent
	KWL-0320	uncultured Thermoanaerobaculia bacterium KWL-0320	GCA_936417415.1	Illumina	1298714	122	13506	68.1007	53.5211	0	Bacteria; Acidobacteriota; Thermoanaerobaculia; UBA5066; UBA5066; Fen-183	Bacteria; Acidobacteria; Thermoanaerobaculia	Absent	Absent	Present
	KWL-0321	uncultured Thermoanaerobaculia bacterium KWL-0321	GCA_936414185.1	Illumina	3000314	203	20178	68.3292	94.3662	0	Bacteria; Acidobacteriota; Thermoanaerobaculia; UBA5066; UBA5066; Fen-183	Bacteria; Acidobacteria; Thermoanaerobaculia	Absent	Absent	Present
	KWL-0322	uncultured Actinobacteria bacterium KWL-0322	GCA_936417815.1	Nanopore	3394825	22	206435	61.676	97.1831	0	Bacteria; Actinobacteriota; RBG-13-55-18; Fen-727; Fen-727	Bacteria; Actinobacteria	Absent	Absent	Absent
	KWL-0323	uncultured Gaiellaceae bacterium KWL-0323	GCA_936414535.1	Nanopore	2181565	16	204199	65.2611	94.3662	0	Bacteria; Actinobacteriota; Thermoleophilia; Gaiellales; Gaiellaceae; Fen-549	Bacteria; Actinobacteria; Rubrobacteria; Gaiellales; Gaiellaceae	Absent	Absent	Absent
	KWL-0324	uncultured Bacteroidetes bacterium KWL-0324	GCA_936417085.1	Nanopore	4178767	37	210925	57.7859	94.3662	1.40845	Bacteria; Bacteroidota; UBA10030; UBA10030; UBA6906	Bacteria; Bacteroidetes	Absent	Absent	Absent
	KWL-0325	uncultured Actinobacteria bacterium KWL-0325	GCA_936417795.1	Nanopore	2662696	10	382245	58.093	92.9577	0	Bacteria; Actinobacteriota; RBG-13-55-18; Fen-727	Bacteria; Actinobacteria	Absent	Absent	Absent
	KWL-0326	uncultured Thermoanaerobaculia bacterium KWL-0326	GCA_936417825.1	Nanopore	3344441	35	186530	68.4501	94.3662	2.8169	Bacteria; Acidobacteriota; Thermoanaerobaculia; UBA5066; UBA5066; Fen-183	Bacteria; Acidobacteria; Thermoanaerobaculia	Absent	Present	Present
	KWL-0327	uncultured Propionibacteriaceae bacterium KWL-0327	GCA_936419215.1	Nanopore	3276886	55	91113	67.4911	94.3662	2.8169	Bacteria; Actinobacteriota; Actinomycetia; Propionibacteriales; Propionibacteriaceae; Fen-668	Bacteria; Actinobacteria; Actinomycetia; Propionibacteriales; Propionibacteriaceae	Absent	Absent	Absent
	KWL-0328	uncultured Anaerolineales bacterium KWL-0328	GCA_936416815.1	Nanopore	4831475	18	789922	50.7598	91.5493	1.40845	Bacteria; Chloroflexota; Anaerolineae; Anaerolineales; UBA6092; FEB-25	Bacteria; Chloroflexi; Anaerolineae; Anaerolineales	Absent	Absent	Absent
	KWL-0329	uncultured Actinobacteria bacterium KWL-0329	GCA_936414295.1	Nanopore	2678878	10	554272	54.9864	92.9577	2.8169	Bacteria; Actinobacteriota; RBG-13-55-18; RBG-13-55-18; RBG-13-55-18; RBG-13-55-18	Bacteria; Actinobacteria	Absent	Absent	Absent
	KWL-0330	uncultured Chloroflexi bacterium KWL-0330	GCA_936418255.1	Nanopore	1670428	9	410555	70.2838	85.9155	0	Bacteria; Chloroflexota; Ellin6529; QHBO01; QHBO01; CF-167	Bacteria; Chloroflexi	Present	Absent	Absent
	KWL-0331	uncultured Thermoleophilia bacterium KWL-0331	GCA_936421705.1	Nanopore	2441726	15	219585	67.019	88.7324	2.8169	Bacteria; Actinobacteriota; Thermoleophilia; UBA2241; UBA2241; PALSA-647; PALSA-647 sp003132585	Bacteria; Actinobacteria; Thermoleophilia	Absent	Present	Absent
	KWL-0332	uncultured Syntrophobacterales bacterium KWL-0332	GCA_936419255.1	Nanopore	2544697	86	37505	57.7636	87.3239	1.40845	Bacteria; Desulfobacterota; Syntrophia; Syntrophales; UBA5619; UBA5619	Bacteria; Proteobacteria; Deltaproteobacteria; Syntrophobacterales	Absent	Absent	Absent
	KWL-0333	uncultured Actinobacteria bacterium KWL-0333	GCA_936414285.1	Nanopore	2384154	32	140964	58.151	85.9155	4.22535	Bacteria; Actinobacteriota; RBG-13-55-18; Fen-727; Fen-727	Bacteria; Actinobacteria	Absent	Absent	Absent
	KWL-0334	uncultured Syntrophobacterales bacterium KWL-0334	GCA_936417015.1	Nanopore	2762695	98	57257	59.9985	83.0986	1.40845	Bacteria; Desulfobacterota; Desulfobaccia; Desulfobaccales; 0-14-0-80-60-11; 0-14-0-80-60-11	Bacteria; Proteobacteria; Deltaproteobacteria; Syntrophobacterales	Absent	Absent	Absent
	KWL-0335	uncultured Actinobacteria bacterium KWL-0335	GCA_936416865.1	Nanopore	3088517	94	49782	60.1508	85.9155	5.6338	Bacteria; Actinobacteriota; RBG-13-55-18; RBG-13-55-18	Bacteria; Actinobacteria	Absent	Absent	Absent
	KWL-0336	uncultured Vicinamibacteria bacterium KWL-0336	GCA_936417075.1	Nanopore	2947492	72	52817	71.3159	83.0986	5.6338	Bacteria; Acidobacteriota; Vicinamibacteria_A; Fen-336; Fen-336	Bacteria; Acidobacteria; Vicinamibacteria	Absent	Absent	Absent
	KWL-0337	uncultured Anaerolineales bacterium KWL-0337	GCA_936415805.1	Nanopore	2865092	34	139075	64.5693	74.6479	1.40845	Bacteria; Chloroflexota; Anaerolineae; Anaerolineales; E44-bin32	Bacteria; Chloroflexi; Anaerolineae; Anaerolineales	Absent	Absent	Absent
	KWL-0338	uncultured Dehalococcoidia bacterium KWL-0338	GCA_936415785.1	Nanopore	1711906	56	51319	65.2275	74.6479	1.40845	Bacteria; Chloroflexota; Dehalococcoidia; SM23-28-2; RBG-16-64-32; CF-162	Bacteria; Chloroflexi; Dehalococcoidia	Absent	Absent	Absent
	KWL-0339	uncultured Halobacteria archaeon KWL-0339	GCA_936415835.1	Nanopore	1160670	23	131883	48.27	75	2.63158	Archaea; Halobacteriota; Bog-38; Bog-38; Bog-38; Bog-38	Archaea; Euryarchaeota; Halobacteria	Absent	Absent	Absent
	KWL-0340	uncultured Coprothermobacterota bacterium KWL-0340	GCA_936417045.1	Nanopore	1624574	48	48284	56.8269	73.2394	1.40845	Bacteria; Coprothermobacterota	Bacteria; Coprothermobacterota	Absent	Absent	Absent
	KWL-0341	uncultured Chloroflexi bacterium KWL-0341	GCA_936417055.1	Nanopore	2698732	30	138513	70.8616	77.4648	5.6338	Bacteria; Chloroflexota; Ellin6529; CSP1-4; CSP1-4	Bacteria; Chloroflexi	Absent	Absent	Absent
	KWL-0342	uncultured Actinobacteria bacterium KWL-0342	GCA_936417065.1	Nanopore	898313	34	32799	36.3505	73.2394	4.22535	Bacteria; Actinobacteriota; UBA1414; UBA1414; UBA1414	Bacteria; Actinobacteria	Absent	Absent	Absent
	KWL-0343	uncultured Anaerolineae bacterium KWL-0343	GCA_936419495.1	Nanopore	2757380	68	80171	64.7606	70.4225	4.22535	Bacteria; Chloroflexota; Anaerolineae; UBA3071; CG2-30-64-16	Bacteria; Chloroflexi; Anaerolineae	Absent	Absent	Absent
	KWL-0344	uncultured Dermatophilaceae bacterium KWL-0344	GCA_936418655.1	Nanopore	2632872	68	52572	66.709	71.831	5.6338	Bacteria; Actinobacteriota; Actinomycetia; Actinomycetales; Dermatophilaceae; UBA4719	Bacteria; Actinobacteria; Actinomycetia; Micrococcales; Dermatophilaceae	Absent	Absent	Absent
	KWL-0345	uncultured Candidatus Microgenomates bacterium KWL-0212	GCA_936415845.1	Nanopore	1739335	51	82719	46.8929	66.1972	1.40845	Bacteria; Patescibacteria; Microgenomatia; UBA10105; UBA927; XYB1-FULL-47-11	Bacteria; Candidatus Microgenomates	Absent	Absent	Absent
	KWL-0346	uncultured Candidatus Cryosericum sp. KWL-0346	GCA_936415875.1	Nanopore	630577	22	29395	58.8982	64.7887	1.40845	Bacteria; Caldisericota; Caldisericia; Cryosericales; Cryosericaceae; Cryosericum	Bacteria; Candidatus Cryosericota; Candidatus Cryosericia; Candidatus Cryosericales; Candidatus Cryosericaceae; Candidatus Cryosericum	Absent	Absent	Absent
	KWL-0347	uncultured Vicinamibacteria bacterium KWL-0347	GCA_936419525.1	Nanopore	4117381	38	246816	68.8821	64.7887	1.40845	Bacteria; Acidobacteriota; Vicinamibacteria; Vicinamibacterales	Bacteria; Acidobacteria; Vicinamibacteria	Absent	Present	Absent
	KWL-0348	uncultured Bacteroidales bacterium KWL-0348	GCA_936416045.1	Nanopore	1398064	14	187208	41.1258	66.1972	4.22535	Bacteria; Bacteroidota; Bacteroidia; Bacteroidales; VadinHA17; LD21	Bacteria; Bacteroidetes; Bacteroidia; Bacteroidales	Absent	Absent	Absent
	KWL-0349	uncultured Actinobacteria bacterium KWL-0349	GCA_936418855.1	Nanopore	3041896	117	38552	67.4995	67.6056	5.6338	Bacteria; Actinobacteriota; UBA4738; UBA4738; HRBIN12	Bacteria; Actinobacteria	Present	Absent	Absent
	KWL-0350	uncultured Bacteroidales bacterium KWL-0350	GCA_936417035.1	Nanopore	1122327	42	32434	41.5784	61.9718	1.40845	Bacteria; Bacteroidota; Bacteroidia; Bacteroidales; FEN-979; FEN-979	Bacteria; Bacteroidetes; Bacteroidia; Bacteroidales	Absent	Absent	Absent
	KWL-0351	uncultured Actinobacteria bacterium KWL-0351	GCA_936415855.1	Nanopore	3009048	81	70833	67.4636	63.3803	4.22535	Bacteria; Actinobacteriota; UBA4738; UBA4738; HRBIN12	Bacteria; Actinobacteria	Absent	Absent	Absent
	KWL-0352	uncultured Armatimonadetes bacterium KWL-0352	GCA_936417095.1	Nanopore	2747825	90	45352	66.772	54.9296	0	Bacteria; Armatimonadota; UBA5377; UBA5377; FEN-943; FEN-943	Bacteria; Armatimonadetes	Absent	Present	Absent
	KWL-0353	uncultured Syntrophobacterales bacterium KWL-0353	GCA_936420885.1	Nanopore	411741	4	100693	64.0908	54.9296	0	Bacteria; Desulfobacterota; MBNT15; MBNT15; MBNT15; CG2-30-66-27	Bacteria; Proteobacteria; Deltaproteobacteria; Syntrophobacterales	Absent	Absent	Absent
	KWL-0354	uncultured Desulfobacterales bacterium KWL-0354	GCA_936420905.1	Nanopore	2487899	101	31698	53.8757	59.1549	4.22535	Bacteria; Desulfobacterota; Desulfobacteria; Desulfatiglandales; HGW-15	Bacteria; Proteobacteria; Deltaproteobacteria; Desulfobacterales	Absent	Absent	Absent
	KWL-0355	uncultured Thermodesulfovibrionales bacterium KWL-0355	GCA_936418685.1	Nanopore	1363482	35	121185	43.3926	59.1549	5.6338	Bacteria; Nitrospirota; Thermodesulfovibrionia; Thermodesulfovibrionales; SM23-35; UBA2194	Bacteria; Nitrospirae; Thermodesulfovibrionia; Thermodesulfovibrionales	Absent	Absent	Absent
	KWL-0356	uncultured Thermoleophilia bacterium KWL-0356	GCA_936415865.1	Nanopore	2529075	89	54751	66.1942	59.1549	5.6338	Bacteria; Actinobacteriota; Thermoleophilia; UBA2241	Bacteria; Actinobacteria; Thermoleophilia	Absent	Present	Absent
	KWL-0357	uncultured Dehalococcoidia bacterium KWL-0357	GCA_936418675.1	Nanopore	1211926	37	57194	65.0695	54.9296	1.40845	Bacteria; Chloroflexota; Dehalococcoidia; SM23-28-2	Bacteria; Chloroflexi; Dehalococcoidia	Absent	Absent	Absent
	KWL-0358	uncultured Dehalococcoidia bacterium KWL-0358	GCA_936418645.1	Nanopore	618831	12	84635	64.3703	56.338	2.8169	Bacteria; Chloroflexota; Dehalococcoidia; SM23-28-2	Bacteria; Chloroflexi; Dehalococcoidia	Absent	Absent	Absent
	KWL-0359	uncultured Chloroflexi bacterium KWL-0359	GCA_936417495.1	Nanopore	2610031	4	781303	68.5638	54.9296	2.8169	Bacteria; Chloroflexota; Ellin6529; CSP1-4; CSP1-4; Fen-1039	Bacteria; Chloroflexi	Absent	Absent	Absent
	KWL-0360	uncultured Bacteroidales bacterium KWL-0360	GCA_936418355.1	Nanopore	830210	19	78396	46.4553	53.5211	2.8169	Bacteria; Bacteroidota; Bacteroidia; Bacteroidales; VadinHA17; SR-FBR-E99	Bacteria; Bacteroidetes; Bacteroidia; Bacteroidales	Absent	Absent	Absent
	KWL-0361	uncultured Bauldia sp. KWL-0361	GCA_936418335.1	Nanopore	3093418	22	220609	65.6892	52.1127	1.40845	Bacteria; Proteobacteria; Alphaproteobacteria; Rhizobiales; Kaistiaceae; Bauldia	Bacteria; Proteobacteria; Alphaproteobacteria; Hyphomicrobiales; Kaistiaceae; Bauldia	Present	Absent	Absent
	KWL-0362	uncultured Gemmatimonadales bacterium KWL-0362	GCA_936418485.1	Nanopore	1090619	57	19793	71.4582	52.1127	1.40845	Bacteria; Gemmatimonadota; Gemmatimonadetes; Gemmatimonadales; GWC2-71-9	Bacteria; Gemmatimonadetes; Gemmatimonadetes; Gemmatimonadales	Absent	Absent	Absent
	KWL-0363	uncultured Aminicenantes bacterium KWL-0363	GCA_936416015.1	Nanopore	3676578	82	71881	61.8467	56.338	7.04225	Bacteria; Acidobacteriota; Aminicenantia; Aminicenantales; UBA4085; UBA4085	Bacteria; Candidatus Aminicenantes	Absent	Absent	Absent
	KWL-0364	uncultured Anaerolineae bacterium KWL-0364	GCA_936414915.1	Nanopore	1653989	38	97273	63.4133	50.7042	1.40845	Bacteria; Chloroflexota; Anaerolineae; UBA3071; CG2-30-64-16	Bacteria; Chloroflexi; Anaerolineae	Absent	Absent	Absent
	KWL-0365	uncultured Thermoleophilia bacterium KWL-0365	GCA_936414805.1	Nanopore	611011	26	53014	70.6453	52.1127	2.8169	Bacteria; Actinobacteriota; Thermoleophilia; UBA2241; UBA2241; UBA2241	Bacteria; Actinobacteria; Thermoleophilia	Absent	Absent	Absent
	KWL-0366	uncultured Chloroflexi bacterium KWL-0366	GCA_936418625.1	Nanopore	714846	11	100356	71.0822	50.7042	2.8169	Bacteria; Chloroflexota; Ellin6529; CSP1-4; CSP1-4; SPCO01	Bacteria; Chloroflexi	Absent	Absent	Absent
	KWL-0367	uncultured Bauldia sp. KWL-0367	GCA_936414525.1	Nanopore	1056930	9	266132	64.5084	53.5211	5.6338	Bacteria; Proteobacteria; Alphaproteobacteria; Rhizobiales; Kaistiaceae; Bauldia	Bacteria; Proteobacteria; Alphaproteobacteria; Hyphomicrobiales; Kaistiaceae; Bauldia	Absent	Absent	Absent
	KWL-0368	uncultured Syntrophobacterales bacterium KWL-0368	GCA_936419125.1	Nanopore	782686	29	33432	50.6948	52.1127	4.22535	Bacteria; Desulfobacterota; Syntrophia; Syntrophales; Fen-1087; Fen-1087; Fen-1087 sp003161855	Bacteria; Proteobacteria; Deltaproteobacteria; Syntrophobacterales	Absent	Absent	Absent
	KWL-0369	uncultured Prolixibacteraceae bacterium KWL-0369	GCA_936417245.1	Nanopore	1385492	66	21199	43.4802	50.7042	4.22535	Bacteria; Bacteroidota; Bacteroidia; Bacteroidales; Prolixibacteraceae; UBA1413	Bacteria; Bacteroidetes; Bacteroidia; Marinilabiliales; Prolixibacteraceae	Absent	Absent	Absent
	KWL-0370	uncultured Anaerolineales bacterium KWL-0370	GCA_936416025.1	Nanopore	1232431	52	26204	54.1921	52.1127	7.04225	Bacteria; Chloroflexota; Anaerolineae; Anaerolineales; EnvOPS12	Bacteria; Chloroflexi; Anaerolineae; Anaerolineales	Absent	Absent	Absent
	KWL-0371	uncultured Xanthobacteraceae bacterium KWL-0371	GCA_936414795.1	Illumina	4013380	563	7825	61.7203	71.831	2.8169	Bacteria; Proteobacteria; Alphaproteobacteria; Rhizobiales; Xanthobacteraceae; VAZQ01	Bacteria; Proteobacteria; Alphaproteobacteria; Hyphomicrobiales; Xanthobacteraceae	Absent	Absent	Absent
	KWL-0372	uncultured Stellaceae bacterium KWL-0372	GCA_936417225.1	Illumina	4474318	580	10134	62.9942	70.4225	1.40845	Bacteria; Proteobacteria; Alphaproteobacteria; ATCC43930; Stellaceae; AP-15	Bacteria; Proteobacteria; Alphaproteobacteria; Rhodospirillales; Stellaceae	Absent	Absent	Absent
	KWL-0373	uncultured Beijerinckiaceae bacterium KWL-0373	GCA_936421855.1	Illumina	2397212	311	8985	63.2796	50.7042	1.40845	Bacteria; Proteobacteria; Alphaproteobacteria; Rhizobiales; Beijerinckiaceae; GAS188	Bacteria; Proteobacteria; Alphaproteobacteria; Hyphomicrobiales; Beijerinckiaceae	Absent	Absent	Absent
	KWL-0374	uncultured Chthoniobacterales bacterium KWL-0374	GCA_936414705.1	Illumina	3769755	909	4262	56.7841	57.7465	4.22535	Bacteria; Verrucomicrobiota; Verrucomicrobiae; Chthoniobacterales	Bacteria; Verrucomicrobia; Spartobacteria; Chthoniobacterales	Absent	Absent	Absent
	KWL-0375	uncultured Chthoniobacterales bacterium KWL-0375	GCA_936416365.1	Illumina	1476833	62	29649	56.0034	59.1549	4.22535	Bacteria; Verrucomicrobiota; Verrucomicrobiae; Chthoniobacterales; UBA10450; AV69	Bacteria; Verrucomicrobia; Spartobacteria; Chthoniobacterales	Absent	Absent	Absent
	KWL-0376	uncultured Anaerolineales bacterium KWL-0376	GCA_936419115.1	Illumina	3991130	962	4097	56.1365	61.9718	1.40845	Bacteria; Chloroflexota; Anaerolineae; Anaerolineales; UBA6092	Bacteria; Chloroflexi; Anaerolineae; Anaerolineales	Absent	Absent	Absent
	KWL-0377	uncultured Anaerolineales bacterium KWL-0377	GCA_936414655.1	Illumina	3057848	390	10708	50.8662	61.9718	5.6338	Bacteria; Chloroflexota; Anaerolineae; Anaerolineales; UBA6092; FEB-25	Bacteria; Chloroflexi; Anaerolineae; Anaerolineales	Absent	Absent	Absent
	KWL-0378	uncultured Anaerolineales bacterium KWL-0378	GCA_936415115.1	Illumina	2039085	273	9963	48.8614	56.338	2.8169	Bacteria; Chloroflexota; Anaerolineae; Anaerolineales; UBA6092; FEB-25	Bacteria; Chloroflexi; Anaerolineae; Anaerolineales	Absent	Absent	Absent
	KWL-0379	uncultured Anaerolineae bacterium KWL-0379	GCA_936415315.1	Illumina	2481408	223	14185	63.1996	52.1127	0	Bacteria; Chloroflexota; Anaerolineae; UBA3071; CG2-30-64-16	Bacteria; Chloroflexi; Anaerolineae	Absent	Absent	Absent
	KWL-0380	uncultured Anaerolineales bacterium KWL-0380	GCA_936419135.1	Illumina	3448946	800	4104	54.6734	50.7042	4.22535	Bacteria; Chloroflexota; Anaerolineae; Anaerolineales; UBA6092	Bacteria; Chloroflexi; Anaerolineae; Anaerolineales	Absent	Absent	Absent
	KWL-0381	uncultured Anaerolineaceae bacterium KWL-0381	GCA_936417275.1	Illumina	3249855	520	7434	56.2392	67.6056	2.8169	Bacteria; Chloroflexota; Anaerolineae; Anaerolineales; Anaerolineaceae; UBA700	Bacteria; Chloroflexi; Anaerolineae; Anaerolineales; Anaerolineaceae	Present	Absent	Absent
	KWL-0382	uncultured Anaerolineales bacterium KWL-0382	GCA_936421885.1	Illumina	1756770	76	36794	50.0314	64.7887	2.8169	Bacteria; Chloroflexota; Anaerolineae; Anaerolineales; UBA6092; FEB-25	Bacteria; Chloroflexi; Anaerolineae; Anaerolineales	Absent	Absent	Absent
	KWL-0383	uncultured Coprothermobacterota bacterium KWL-0383	GCA_936417155.1	Illumina	668710	123	5928	57.7225	56.338	2.8169	Bacteria; Coprothermobacterota	Bacteria; Coprothermobacterota	Absent	Absent	Absent
	KWL-0384	uncultured Acidobacteriia bacterium KWL-0384	GCA_936417785.1	Illumina	3473575	596	6616	61.7605	80.2817	5.6338	Bacteria; Acidobacteriota; Acidobacteriae; UBA7540; UBA7540	Bacteria; Acidobacteria; Acidobacteriia	Absent	Absent	Absent
	KWL-0385	uncultured Acidobacteriia bacterium KWL-0385	GCA_936419285.1	Illumina	4031166	136	44351	51.6119	70.4225	0	Bacteria; Acidobacteriota; Acidobacteriae	Bacteria; Acidobacteria; Acidobacteriia	Absent	Present	Absent
	KWL-0386	uncultured Planctomycetes bacterium KWL-0386	GCA_936417305.1	Illumina	2953778	463	7704	60.9924	71.831	2.8169	Bacteria; Planctomycetota	Bacteria; Planctomycetes	Absent	Absent	Absent
	KWL-0387	uncultured Demequina sp. KWL-0387	GCA_936414955.1	Illumina	3218131	694	4838	65.7871	69.0141	2.8169	Bacteria; Actinobacteriota; Actinomycetia; Actinomycetales; Demequinaceae; Demequina	Bacteria; Actinobacteria; Actinomycetia; Micrococcales; Demequinaceae; Demequina	Absent	Absent	Absent
	KWL-0388	uncultured Acidobacteriia bacterium KWL-0388	GCA_936417235.1	Illumina	2688136	697	3811	61.2534	64.7887	2.8169	Bacteria; Acidobacteriota; Acidobacteriae; UBA7540; UBA7540	Bacteria; Acidobacteria; Acidobacteriia	Absent	Absent	Absent
	KWL-0389	uncultured Thermoanaerobaculia bacterium KWL-0389	GCA_936417675.1	Illumina	1672795	86	31433	66.7443	57.7465	0	Bacteria; Acidobacteriota; Thermoanaerobaculia; UBA5066; Gp7-AA6	Bacteria; Acidobacteria; Thermoanaerobaculia	Absent	Absent	Absent
	KWL-0390	uncultured Bacteroidetes bacterium KWL-0390	GCA_936417805.1	Illumina	1311978	41	76028	55.5715	53.5211	0	Bacteria; Bacteroidota; UBA10030; UBA10030; UBA6906	Bacteria; Bacteroidetes	Absent	Absent	Absent
	KWL-0391	uncultured Anaerolineae bacterium KWL-0391	GCA_936415905.1	Illumina	2681989	420	7881	63.5975	64.7887	4.22535	Bacteria; Chloroflexota; Anaerolineae; UBA3071; CG2-30-64-16	Bacteria; Chloroflexi; Anaerolineae	Absent	Absent	Absent
	KWL-0392	uncultured Aminicenantes bacterium KWL-0392	GCA_936421315.1	Illumina	1198322	305	4119	61.2423	59.1549	4.22535	Bacteria; Acidobacteriota; Aminicenantia; UBA2199; UBA2199; UBA2199	Bacteria; Candidatus Aminicenantes	Absent	Absent	Absent
	KWL-0393	uncultured Thermoleophilia bacterium KWL-0393	GCA_936419555.1	Illumina	1543772	311	5356	68.5926	57.7465	4.22535	Bacteria; Actinobacteriota; Thermoleophilia; UBA2241; UBA2241	Bacteria; Actinobacteria; Thermoleophilia	Absent	Absent	Absent
	KWL-0394	uncultured Bacteroidetes bacterium KWL-0394	GCA_936415915.1	Illumina	2086605	221	11365	48.2592	76.0563	2.8169	Bacteria; Bacteroidota; UBA10030; UBA10030	Bacteria; Bacteroidetes	Absent	Absent	Absent
	KWL-0395	uncultured Anaerolineales bacterium KWL-0395	GCA_936417395.1	Illumina	1417004	355	4016	50.262	56.338	1.40845	Bacteria; Chloroflexota; Anaerolineae; Anaerolineales; EnvOPS12; OLB14	Bacteria; Chloroflexi; Anaerolineae; Anaerolineales	Absent	Absent	Absent
	KWL-0396	uncultured Anaerohalophaeraceae bacterium KWL-0396	GCA_936421335.1	Illumina	2806275	580	5029	49.1028	52.1127	4.22535	Bacteria; Planctomycetota; Phycisphaerae; Sedimentisphaerales; Anaerohalophaeraceae; Fen-1362	Bacteria; Planctomycetes; Phycisphaerae; Sedimentisphaerales; Anaerohalophaeraceae	Absent	Absent	Absent
	KWL-0397	uncultured Aminicenantes bacterium KWL-0397	GCA_936418065.1	Illumina	2785374	392	8483	59.9565	87.3239	5.6338	Bacteria; Acidobacteriota; Aminicenantia; Aminicenantales; UBA4085	Bacteria; Candidatus Aminicenantes	Absent	Absent	Absent
	KWL-0398	uncultured Actinobacteria bacterium KWL-0398	GCA_936421195.1	Illumina	1897123	323	6536	61.6652	50.7042	2.8169	Bacteria; Actinobacteriota; RBG-13-55-18; Fen-727	Bacteria; Actinobacteria	Absent	Absent	Absent
	KWL-0399	uncultured bacterium KWL-0399	GCA_936421825.1	Illumina	2246827	159	19076	64.7118	71.831	2.8169	Bacteria; Methylomirabilota	Bacteria	Absent	Absent	Absent
	KWL-0400	uncultured Candidatus Thermoplasmatota archaeon KWL-0400	GCA_936418875.1	Illumina	2198679	234	12466	54.8053	52.6316	1.31579	Archaea; Thermoplasmatota	Archaea; Candidatus Thermoplasmatota	Absent	Absent	Absent
	KWL-0401	uncultured Anaerolineales bacterium KWL-0401	GCA_936421685.1	Illumina	2119575	570	3671	51.8064	56.338	2.8169	Bacteria; Chloroflexota; Anaerolineae; Anaerolineales; EnvOPS12; UBA12294	Bacteria; Chloroflexi; Anaerolineae; Anaerolineales	Absent	Absent	Absent
	KWL-0402	uncultured Thermoanaerobaculaceae bacterium KWL-0402	GCA_936421265.1	Illumina	1450653	310	4917	71.7539	50.7042	4.22535	Bacteria; Acidobacteriota; Thermoanaerobaculia; Thermoanaerobaculales; Thermoanaerobaculaceae	Bacteria; Acidobacteria; Thermoanaerobaculia; Thermoanaerobaculales; Thermoanaerobaculaceae	Absent	Absent	Absent
	KWL-0403	uncultured Acidimicrobiia bacterium KWL-0403	GCA_936418275.1	Illumina	1247889	180	7822	71.6197	66.1972	4.22535	Bacteria; Actinobacteriota; Acidimicrobiia; UBA5794; UBA11373	Bacteria; Actinobacteria; Acidimicrobiia	Absent	Absent	Absent
	KWL-0404	uncultured Verrucomicrobiae bacterium KWL-0404	GCA_936421675.1	Illumina	1903115	364	5705	66.0338	53.5211	4.22535	Bacteria; Verrucomicrobiota; Verrucomicrobiae; Pedosphaerales; AV2	Bacteria; Verrucomicrobia; Verrucomicrobiae	Present	Absent	Absent
	KWL-0405	uncultured Candidatus Eisenbacteria bacterium KWL-0405	GCA_936418705.1	Illumina	2908870	684	4161	67.6157	54.9296	4.22535	Bacteria; Eisenbacteria	Bacteria; Candidatus Eisenbacteria	Absent	Absent	Absent
	KWL-0406	uncultured Armatimonadetes bacterium KWL-0406	GCA_936418725.1	Illumina	2243373	490	4851	69.0241	61.9718	4.22535	Bacteria; Armatimonadota; UBA5377	Bacteria; Armatimonadetes	Absent	Absent	Absent
	KWL-0407	uncultured Chthoniobacterales bacterium KWL-0407	GCA_936421245.1	Illumina	1347910	243	6101	55.4071	60.5634	4.22535	Bacteria; Verrucomicrobiota; Verrucomicrobiae; Chthoniobacterales; UBA10450; AV40	Bacteria; Verrucomicrobia; Spartobacteria; Chthoniobacterales	Absent	Absent	Absent
	KWL-0408	uncultured Stellaceae bacterium KWL-0408	GCA_936418075.1	Illumina	6886295	1489	4645	57.9212	50.7042	4.22535	Bacteria; Proteobacteria; Alphaproteobacteria; ATCC43930; Stellaceae; AP-15	Bacteria; Proteobacteria; Alphaproteobacteria; Rhodospirillales; Stellaceae	Absent	Present	Absent
	KWL-0409	uncultured Roseiarcus sp. KWL-0409	GCA_936421455.1	Illumina	2204753	612	3495	64.3476	50.7042	2.8169	Bacteria; Proteobacteria; Alphaproteobacteria; Rhizobiales; Beijerinckiaceae; Roseiarcus	Bacteria; Proteobacteria; Alphaproteobacteria; Hyphomicrobiales; Roseiarcaceae; Roseiarcus	Absent	Absent	Absent
	KWL-0410	uncultured Gaiellaceae bacterium KWL-0410	GCA_936419585.1	Illumina	4420761	815	5706	66.5267	61.9718	9.85915	Bacteria; Actinobacteriota; Thermoleophilia; Gaiellales; Gaiellaceae	Bacteria; Actinobacteria; Rubrobacteria; Gaiellales; Gaiellaceae	Absent	Absent	Absent
	KWL-0411	uncultured Actinobacteria bacterium KWL-0411	GCA_936417925.1	Illumina	1703909	249	8026	62.0486	52.1127	4.22535	Bacteria; Actinobacteriota; RBG-13-55-18; Fen-727; Fen-727; FEN-727	Bacteria; Actinobacteria	Absent	Absent	Absent
	KWL-0412	uncultured Acidobacteria bacterium KWL-0412	GCA_936418915.1	Illumina	4738150	336	20363	57.9083	84.507	2.8169	Bacteria; Acidobacteriota; UBA6911; UBA6911; UBA6911	Bacteria; Acidobacteria	Absent	Absent	Absent
	KWL-0413	uncultured Actinobacteria bacterium KWL-0413	GCA_936421065.1	Illumina	2592913	233	14733	59.8923	84.507	2.8169	Bacteria; Actinobacteriota; RBG-13-55-18; Fen-727; Fen-727; FEN-727	Bacteria; Actinobacteria	Absent	Absent	Absent
	KWL-0414	uncultured Syntrophorhabdales bacterium KWL-0414	GCA_936418905.1	Illumina	1614716	351	4883	55.2312	77.4648	2.8169	Bacteria; Desulfobacterota; Syntrophorhabdia; Syntrophorhabdales; WCHB1-27	Bacteria; Proteobacteria; Deltaproteobacteria; Syntrophorhabdales	Absent	Absent	Absent
	KWL-0415	uncultured Actinobacteria bacterium KWL-0415	GCA_936418895.1	Illumina	1635779	147	15249	62.6731	63.3803	0	Bacteria; Actinobacteriota; RBG-13-55-18; Fen-727; Fen-727; FEN-680	Bacteria; Actinobacteria	Absent	Absent	Absent
	KWL-0416	uncultured Dehalococcoidia bacterium KWL-0416	GCA_936421135.1	Illumina	1467290	89	24362	63.8051	57.7465	0	Bacteria; Chloroflexota; Dehalococcoidia; SM23-28-2	Bacteria; Chloroflexi; Dehalococcoidia	Absent	Absent	Absent
	KWL-0417	uncultured Dehalococcoidia bacterium KWL-0417	GCA_936418985.1	Illumina	744767	93	9825	65.3621	69.0141	4.22535	Bacteria; Chloroflexota; Dehalococcoidia; SM23-28-2	Bacteria; Chloroflexi; Dehalococcoidia	Absent	Absent	Absent
	KWL-0418	uncultured Actinobacteria bacterium KWL-0418	GCA_936421125.1	Illumina	1343881	157	10148	55.815	56.338	0	Bacteria; Actinobacteriota; RBG-13-55-18; RBG-13-55-18; RBG-13-55-18; RBG-13-55-18	Bacteria; Actinobacteria	Absent	Absent	Absent
	KWL-0419	uncultured Deltaproteobacteria bacterium KWL-0419	GCA_936417875.1	Illumina	2594868	492	5652	48.2132	81.6901	0	Bacteria; Desulfobacterota; BSN033; BSN033; UBA1163	Bacteria; Proteobacteria; Deltaproteobacteria	Absent	Present	Absent
	KWL-0420	uncultured Syntrophobacterales bacterium KWL-0420	GCA_936419565.1	Illumina	1233628	180	8633	48.9602	67.6056	1.40845	Bacteria; Desulfobacterota; Syntrophia; Syntrophales; UBA2185; Fen-1135	Bacteria; Proteobacteria; Deltaproteobacteria; Syntrophobacterales	Absent	Absent	Absent
	KWL-0421	uncultured Bathyarchaeota archaeon KWL-0421	GCA_936421215.1	Illumina	2318542	206	17030	50.9031	61.8421	0	Archaea; Thermoproteota; Bathyarchaeia; TCS64; TCS64; UBA8941	Archaea; Candidatus Bathyarchaeota	Absent	Absent	Absent
	KWL-0422	uncultured Syntrophorhabdales bacterium KWL-0422	GCA_936419595.1	Illumina	1941644	515	3594	45.7667	54.9296	5.6338	Bacteria; Desulfobacterota; Syntrophorhabdia	Bacteria; Proteobacteria; Deltaproteobacteria; Syntrophorhabdales	Absent	Absent	Absent
	KWL-0423	uncultured Syntrophobacterales bacterium KWL-0423	GCA_936421655.1	Illumina	1148316	254	4739	48.9233	56.338	8.4507	Bacteria; Desulfobacterota; Syntrophia; Syntrophales; UBA2185; Fen-1135	Bacteria; Proteobacteria; Deltaproteobacteria; Syntrophobacterales	Absent	Absent	Absent
	KWL-0424	uncultured Syntrophobacterales bacterium KWL-0424	GCA_936418715.1	Illumina	551603	98	6863	47.6521	50.7042	4.22535	Bacteria; Desulfobacterota; Syntrophia; Syntrophales; UBA2185; Fen-1135	Bacteria; Proteobacteria; Deltaproteobacteria; Syntrophobacterales	Absent	Absent	Absent
	KWL-0425	uncultured Bathyarchaeota archaeon KWL-0425	GCA_936419605.1	Illumina	1888413	281	8544	49.6353	78.9474	3.94737	Archaea; Thermoproteota; Bathyarchaeia; 40CM-2-53-6; FEN-987; FEN-987	Archaea; Candidatus Bathyarchaeota	Absent	Absent	Absent
	KWL-0426	uncultured Acidobacteriia bacterium KWL-0426	GCA_936421665.1	Illumina	3126009	170	25320	54.5658	91.5493	4.22535	Bacteria; Acidobacteriota; Acidobacteriae	Bacteria; Acidobacteria; Acidobacteriia	Absent	Absent	Absent
	KWL-0427	uncultured Thermoanaerobaculaceae bacterium KWL-0427	GCA_936419185.1	Illumina	2209526	395	6357	67.1265	83.0986	4.22535	Bacteria; Acidobacteriota; Thermoanaerobaculia; Thermoanaerobaculales; Thermoanaerobaculaceae	Bacteria; Acidobacteria; Thermoanaerobaculia; Thermoanaerobaculales; Thermoanaerobaculaceae	Absent	Absent	Absent
	KWL-0428	uncultured Nitrososphaeria archaeon KWL-0428	GCA_936418325.1	Illumina	775278	161	5215	59.648	52.6316	1.31579	Archaea; Thermoproteota; Nitrososphaeria; UBA164	Archaea; Thaumarchaeota; Nitrososphaeria	Absent	Absent	Absent
	KWL-0429	uncultured Ktedonobacteraceae bacterium KWL-0429	GCA_936421155.1	Illumina	3031273	715	4345	55.5544	50.7042	2.8169	Bacteria; Chloroflexota; Ktedonobacteria; Ktedonobacterales; Ktedonobacteraceae	Bacteria; Chloroflexi; Ktedonobacteria; Ktedonobacterales; Ktedonobacteraceae	Absent	Absent	Absent
	KWL-0430	uncultured Ktedonobacteraceae bacterium KWL-0430	GCA_936419615.1	Illumina	2367778	246	13092	54.3874	61.9718	0	Bacteria; Chloroflexota; Ktedonobacteria; Ktedonobacterales; Ktedonobacteraceae	Bacteria; Chloroflexi; Ktedonobacteria; Ktedonobacterales; Ktedonobacteraceae	Absent	Absent	Absent
	KWL-0431	uncultured Chthoniobacterales bacterium KWL-0431	GCA_936421235.1	Illumina	1170959	159	8503	53.7955	53.5211	5.6338	Bacteria; Verrucomicrobiota; Verrucomicrobiae; Chthoniobacterales	Bacteria; Verrucomicrobia; Spartobacteria; Chthoniobacterales	Absent	Absent	Absent
	KWL-0432	uncultured Dictyobacter sp. KWL-0432	GCA_936419625.1	Illumina	4073171	573	8423	49.6642	53.5211	4.22535	Bacteria; Chloroflexota; Ktedonobacteria; Ktedonobacterales; Ktedonobacteraceae; Dictyobacter	Bacteria; Chloroflexi; Ktedonobacteria; Ktedonobacterales; Dictyobacteraceae; Dictyobacter	Absent	Absent	Absent
	KWL-0433	uncultured Candidatus Binataceae bacterium KWL-0433	GCA_936418395.1	Illumina	1636578	127	19663	59.0575	50.7042	1.40845	Bacteria; Desulfobacterota_B; Binatia; Binatales; Binataceae	Bacteria; Candidatus Binatota; Candidatus Binatia; Candidatus Binatales; Candidatus Binataceae	Absent	Absent	Absent
	KWL-0434	uncultured Candidatus Binatia bacterium KWL-0434	GCA_936419275.1	Illumina	2064672	484	4402	67.3656	52.1127	4.22535	Bacteria; Desulfobacterota_B; Binatia; UTPRO1; UTPRO1	Bacteria; Candidatus Binatota; Candidatus Binatia	Absent	Absent	Absent
	KWL-0435	uncultured Candidatus Pacebacteria bacterium KWL-0435	GCA_936418695.1	Illumina	941313	170	6424	37.9758	70.4225	1.40845	Bacteria; Patescibacteria; Paceibacteria; UBA9983; UBA9973; UBA8515	Bacteria; Candidatus Pacebacteria	Absent	Absent	Absent
	KWL-0436	uncultured Clostridiaceae bacterium KWL-0436	GCA_936419645.1	Illumina	2374010	159	22183	36.0858	54.9296	1.40845	Bacteria; Firmicutes_A; Clostridia; Clostridiales; Clostridiaceae; UBA699	Bacteria; Firmicutes; Clostridia; Eubacteriales; Clostridiaceae	Absent	Absent	Absent
	KWL-0437	uncultured Bacteroidales bacterium KWL-0437	GCA_936419665.1	Illumina	2471442	594	4224	41.1766	53.5211	2.8169	Bacteria; Bacteroidota; Bacteroidia; Bacteroidales; VadinHA17; LD21	Bacteria; Bacteroidetes; Bacteroidia; Bacteroidales	Absent	Present	Absent
	KWL-0438	uncultured Actinobacteria bacterium KWL-0438	GCA_936417955.1	Illumina	1477731	294	5282	38.6833	54.9296	9.85915	Bacteria; Actinobacteriota; UBA1414; UBA1414; UBA1414; Fen731	Bacteria; Actinobacteria	Absent	Absent	Absent
	KWL-0439	uncultured Anaerohalophaeraceae bacterium KWL-0439	GCA_936421645.1	Illumina	1604985	76	40569	44.6353	78.8732	0	Bacteria; Planctomycetota; Phycisphaerae; Sedimentisphaerales; Anaerohalophaeraceae; UBA12454	Bacteria; Planctomycetes; Phycisphaerae; Sedimentisphaerales; Anaerohalophaeraceae	Absent	Absent	Absent
	KWL-0440	uncultured Aenigmarchaeota archaeon KWL-0440	GCA_936421775.1	Illumina	1754615	292	7577	42.7983	76.3158	3.94737	Archaea; Aenigmatarchaeota; Aenigmatarchaeia; GW2011-AR5; GW2011-AR5	Archaea; Candidatus Aenigmarchaeota	Absent	Absent	Absent
	KWL-0441	uncultured candidate division WWE3 bacterium KWL-0441	GCA_936419245.1	Illumina	680167	54	19563	39.1872	74.6479	0	Bacteria; Patescibacteria; WWE3; UBA101185; UBA10185; UBA1397	Bacteria; candidate division WWE3	Absent	Absent	Absent
	KWL-0442	uncultured Thermodesulfovibrionales bacterium KWL-0442	GCA_936418495.1	Illumina	954010	242	3949	45.8229	71.831	0	Bacteria; Nitrospirota; Thermodesulfovibrionia; Thermodesulfovibrionales; SM23-35; UBA2194	Bacteria; Nitrospirae; Thermodesulfovibrionia; Thermodesulfovibrionales	Absent	Absent	Absent
	KWL-0443	uncultured Thermodesulfovibrionales bacterium KWL-0443	GCA_936419265.1	Illumina	1265340	153	9637	44.4755	74.6479	4.22535	Bacteria; Nitrospirota; Thermodesulfovibrionia; Thermodesulfovibrionales; SM23-35; UBA2194	Bacteria; Nitrospirae; Thermodesulfovibrionia; Thermodesulfovibrionales	Absent	Absent	Absent
	KWL-0444	uncultured Candidatus Saccharibacteria bacterium KWL-0444	GCA_936418745.1	Illumina	846976	184	4681	41.9725	66.1972	2.8169	Bacteria; Patescibacteria; Saccharimonadia; Saccharimonadales; Saccharimonadaceae; UBA1547	Bacteria; Candidatus Saccharibacteria	Absent	Absent	Absent
	KWL-0445	uncultured candidate division WWE3 bacterium KWL-0445	GCA_936418455.1	Illumina	696164	13	165067	41.0099	59.1549	0	Bacteria; Patescibacteria; WWE3; UBA101185; UBA10185; UBA1397	Bacteria; candidate division WWE3	Absent	Absent	Absent
	KWL-0446	uncultured Bacteroidales bacterium KWL-0446	GCA_936418265.1	Illumina	3257755	411	10413	39.069	50.7042	2.8169	Bacteria; Bacteroidota; Bacteroidia; Bacteroidales; VadinHA17; LD21	Bacteria; Bacteroidetes; Bacteroidia; Bacteroidales	Absent	Present	Absent
	KWL-0447	uncultured Bacteroidales bacterium KWL-0447	GCA_936419295.1	Illumina	1381402	250	6109	46.3455	50.7042	4.22535	Bacteria; Bacteroidota; Bacteroidia; Bacteroidales; VadinHA17; SR-FBR-E99	Bacteria; Bacteroidetes; Bacteroidia; Bacteroidales	Absent	Absent	Absent
	KWL-0448	uncultured Prolixibacteraceae bacterium KWL-0448	GCA_936418155.1	Illumina	2228765	380	6922	43.1144	83.0986	1.40845	Bacteria; Bacteroidota; Bacteroidia; Bacteroidales; Prolixibacteraceae; UBA1413	Bacteria; Bacteroidetes; Bacteroidia; Marinilabiliales; Prolixibacteraceae	Absent	Absent	Absent
	KWL-0449	uncultured Bacteroidales bacterium KWL-0449	GCA_936419325.1	Illumina	1670864	216	9442	40.4788	53.5211	1.40845	Bacteria; Bacteroidota; Bacteroidia; Bacteroidales; VadinHA17; LD21	Bacteria; Bacteroidetes; Bacteroidia; Bacteroidales	Absent	Absent	Absent
	KWL-0450	uncultured Anaerolineaceae bacterium KWL-0450	GCA_936421085.1	Illumina	4345414	518	10730	57.0641	84.507	2.8169	Bacteria; Chloroflexota; Anaerolineae; Anaerolineales; Anaerolineaceae; UBA700	Bacteria; Chloroflexi; Anaerolineae; Anaerolineales; Anaerolineaceae	Absent	Absent	Absent
	KWL-0451	uncultured Candidatus Gracilibacteria bacterium KWL-0451	GCA_936421605.1	Illumina	1145688	159	8551	48.6207	81.6901	5.6338	Bacteria; Patescibacteria; Gracilibacteria; UBA1369; UBA1369	Bacteria; Candidatus Gracilibacteria	Absent	Absent	Absent
	KWL-0452	uncultured Acidobacteria bacterium KWL-0452	GCA_936417885.1	Illumina	3066997	410	9314	58.3384	70.4225	1.40845	Bacteria; Acidobacteriota; UBA6911; UBA6911; UBA6911	Bacteria; Acidobacteria	Absent	Absent	Absent
	KWL-0453	uncultured Anaerolineales bacterium KWL-0453	GCA_936420865.1	Illumina	1335914	19	121952	60.4492	70.4225	1.40845	Bacteria; Chloroflexota; Anaerolineae; Anaerolineales; RBG-16-64-43; FEN-1073	Bacteria; Chloroflexi; Anaerolineae; Anaerolineales	Absent	Absent	Absent
	KWL-0454	uncultured Anaerolineales bacterium KWL-0454	GCA_936418815.1	Illumina	2445861	292	10997	53.6292	59.1549	7.04225	Bacteria; Chloroflexota; Anaerolineae; Anaerolineales; UBA6092; FEB-25	Bacteria; Chloroflexi; Anaerolineae; Anaerolineales	Absent	Absent	Absent
	KWL-0455	uncultured Anaerolineales bacterium KWL-0455	GCA_936419675.1	Illumina	2206211	256	10349	56.8137	54.9296	4.22535	Bacteria; Chloroflexota; Anaerolineae; Anaerolineales; UBA4823; RBG-16-57-11	Bacteria; Chloroflexi; Anaerolineae; Anaerolineales	Absent	Absent	Absent
	KWL-0456	uncultured Bacteroidetes bacterium KWL-0456	GCA_936417965.1	Illumina	1612562	320	4935	55.8765	50.7042	5.6338	Bacteria; Bacteroidota; UBA10030; UBA10030; UBA6906; Fen-1255	Bacteria; Bacteroidetes	Absent	Present	Absent
	KWL-0457	uncultured candidate division WOR-3 bacterium KWL-0457	GCA_936418605.1	Illumina	2332347	81	34437	60.2632	67.6056	0	Bacteria; WOR-3; WOR-3; UBA2258	Bacteria; candidate division WOR-3	Absent	Absent	Absent
	KWL-0458	uncultured Anaerolineales bacterium KWL-0458	GCA_936417915.1	Illumina	3741966	348	14288	55.6848	60.5634	4.22535	Bacteria; Chloroflexota; Anaerolineae; Anaerolineales; UBA6092	Bacteria; Chloroflexi; Anaerolineae; Anaerolineales	Absent	Absent	Absent
	KWL-0459	uncultured Bacteroidetes bacterium KWL-0459	GCA_936419145.1	Illumina	3310543	438	9161	53.5668	53.5211	5.6338	Bacteria; Bacteroidota; UBA10030; UBA10030; UBA6906; Fen-1255	Bacteria; Bacteroidetes	Absent	Present	Absent
	KWL-0460	uncultured Anaerolineaceae bacterium KWL-0460	GCA_936418805.1	Illumina	3093797	390	10924	53.2007	50.7042	1.40845	Bacteria; Chloroflexota; Anaerolineae; Anaerolineales; Anaerolineaceae	Bacteria; Chloroflexi; Anaerolineae; Anaerolineales; Anaerolineaceae	Absent	Absent	Absent
	KWL-0461	uncultured Bacteroidetes bacterium KWL-0461	GCA_936418615.1	Illumina	1680747	289	6435	54.1746	50.7042	5.6338	Bacteria; Bacteroidota; UBA10030; UBA10030; UBA6906; Fen-1255	Bacteria; Bacteroidetes	Absent	Absent	Absent
	KWL-0462	uncultured candidate division NC10 bacterium KWL-0462	GCA_936419155.1	Illumina	2579547	347	8996	55.6706	81.6901	2.8169	Bacteria; Methylomirabilota; Methylomirabilia	Bacteria; candidate division NC10	Absent	Absent	Absent
	KWL-0463	uncultured Desulfobacterales bacterium KWL-0463	GCA_936418235.1	Illumina	1816280	440	4121	53.9576	78.8732	4.22535	Bacteria; Desulfobacterota; Desulfobacteria; Desulfatiglandales; HGW-15	Bacteria; Proteobacteria; Deltaproteobacteria; Desulfobacterales	Absent	Absent	Absent
	KWL-0464	uncultured Anaerolineae bacterium KWL-0464	GCA_936421755.1	Illumina	2711108	562	4995	54.7311	54.9296	7.04225	Bacteria; Chloroflexota; Anaerolineae; 4572-78; J111	Bacteria; Chloroflexi; Anaerolineae	Absent	Absent	Absent
	KWL-0465	uncultured Syntrophobacterales bacterium KWL-0465	GCA_936421875.1	Illumina	3606355	952	3693	56.7445	54.9296	8.4507	Bacteria; Desulfobacterota; Syntrophia; Syntrophales; UBA5619; UBA5619	Bacteria; Proteobacteria; Deltaproteobacteria; Syntrophobacterales	Absent	Absent	Absent
	KWL-0466	uncultured Aminicenantes bacterium KWL-0466	GCA_936421385.1	Illumina	2568520	265	14066	57.4548	85.9155	2.8169	Bacteria; Acidobacteriota; Aminicenantia; UBA2199; UBA2199	Bacteria; Candidatus Aminicenantes	Absent	Absent	Absent
	KWL-0467	uncultured Bacteroidetes bacterium KWL-0467	GCA_936421425.1	Illumina	2672427	283	11619	57.9876	66.1972	7.04225	Bacteria; Bacteroidota; UBA10030; UBA10030; UBA6906	Bacteria; Bacteroidetes	Absent	Absent	Absent
	KWL-0468	uncultured Acidobacteriia bacterium KWL-0468	GCA_936418665.1	Illumina	2310480	545	4337	58.9785	52.1127	0	Bacteria; Acidobacteriota; Acidobacteriae; UBA7541; UBA7541; UBA7541	Bacteria; Acidobacteria; Acidobacteriia	Absent	Absent	Absent
	KWL-0469	uncultured Bryobacteraceae bacterium KWL-0469	GCA_936419335.1	Illumina	2488534	516	5055	64.4848	54.9296	2.8169	Bacteria; Acidobacteriota; Acidobacteriae; Bryobacterales; Bryobacteraceae; UBA690	Bacteria; Acidobacteria; Acidobacteriia; Bryobacterales; Bryobacteraceae	Absent	Absent	Absent
	KWL-0470	uncultured Bryobacteraceae bacterium KWL-0470	GCA_936421165.1	Illumina	4215755	608	8895	62.6702	53.5211	2.8169	Bacteria; Acidobacteriota; Acidobacteriae; Bryobacterales; Bryobacteraceae	Bacteria; Acidobacteria; Acidobacteriia; Bryobacterales; Bryobacteraceae	Absent	Absent	Absent
	KWL-0471	uncultured Gemmatimonadales bacterium KWL-0471	GCA_936421815.1	Illumina	2044107	263	10185	70.3991	53.5211	1.40845	Bacteria; Gemmatimonadota; Gemmatimonadetes; Gemmatimonadales; GWC2-71-9; Fen-1245	Bacteria; Gemmatimonadetes; Gemmatimonadetes; Gemmatimonadales	Absent	Absent	Absent
	KWL-0472	uncultured Bacteroidetes bacterium KWL-0472	GCA_936418145.1	Illumina	2061584	476	4284	51.8051	67.6056	0	Bacteria; Bacteroidota; UBA10030; UBA10030	Bacteria; Bacteroidetes	Absent	Present	Absent
	KWL-0473	uncultured Candidatus Saccharibacteria bacterium KWL-0473	GCA_936421615.1	Illumina	612969	145	4285	47.6407	56.338	1.40845	Bacteria; Patescibacteria; Saccharimonadia; Saccharimonadales; UBA10212	Bacteria; Candidatus Saccharibacteria	Absent	Absent	Absent
	KWL-0474	uncultured Anaerolineaceae bacterium KWL-0474	GCA_936421075.1	Illumina	4301568	512	10894	50.8552	87.3239	1.40845	Bacteria; Chloroflexota; Anaerolineae; Anaerolineales; Anaerolineaceae	Bacteria; Chloroflexi; Anaerolineae; Anaerolineales; Anaerolineaceae	Absent	Absent	Absent
	KWL-0475	uncultured Syntrophobacterales bacterium KWL-0475	GCA_936419635.1	Illumina	2279440	411	6063	46.4641	73.2394	4.22535	Bacteria; Desulfobacterota; Desulfomonilia; Desulfomonilales; Desulfomonilaceae	Bacteria; Proteobacteria; Deltaproteobacteria; Syntrophobacterales	Absent	Absent	Absent
	KWL-0476	uncultured Syntrophobacterales bacterium KWL-0476	GCA_936418125.1	Illumina	1660806	407	4061	60.3074	61.9718	2.8169	Bacteria; Desulfobacterota; Desulfobaccia; Desulfobaccales; 0-14-0-80-60-11	Bacteria; Proteobacteria; Deltaproteobacteria; Syntrophobacterales	Absent	Absent	Absent
	KWL-0477	uncultured Syntrophobacterales bacterium KWL-0477	GCA_936421345.1	Illumina	2501084	419	6655	58.0543	77.4648	1.40845	Bacteria; Desulfobacterota; Desulfobaccia; Desulfobaccales; 0-14-0-80-60-11; 0-14-0-80-60-11	Bacteria; Proteobacteria; Deltaproteobacteria; Syntrophobacterales	Absent	Absent	Absent
	KWL-0478	uncultured Acidobacteriia bacterium KWL-0478	GCA_936418225.1	Illumina	2567985	401	7160	60.1928	63.3803	0	Bacteria; Acidobacteriota; Acidobacteriae; UBA7540; UBA7540	Bacteria; Acidobacteria; Acidobacteriia	Absent	Absent	Absent
	KWL-0479	uncultured Methanoregula sp. KWL-0479	GCA_936421285.1	Illumina	1274484	261	5309	49.7121	50	2.63158	Archaea; Halobacteriota; Methanomicrobia; Methanomicrobiales; Methanoregulaceae; Methanoregula	Archaea; Euryarchaeota; Methanomicrobia; Methanomicrobiales; Methanoregulaceae; Methanoregula	Absent	Absent	Absent
	KWL-0480	uncultured Bryobacteraceae bacterium KWL-0480	GCA_936421295.1	Illumina	4059573	486	11842	61.247	50.7042	9.85915	Bacteria; Acidobacteriota; Acidobacteriae; Bryobacterales; Bryobacteraceae; PSRJ01	Bacteria; Acidobacteria; Acidobacteriia; Bryobacterales; Bryobacteraceae	Absent	Present	Absent
	KWL-0481	uncultured Acidobacteria bacterium KWL-0481	GCA_936421835.1	Illumina	1944150	176	13730	57.4973	69.0141	2.8169	Bacteria; Acidobacteriota; UBA6911; UBA6911; UBA6911	Bacteria; Acidobacteria	Absent	Absent	Absent
	KWL-0482	uncultured Bathyarchaeota archaeon KWL-0482	GCA_936419655.1	Illumina	4619497	1201	3713	56.9397	52.6316	9.21053	Archaea; Thermoproteota; Bathyarchaeia; TCS64; TCS64; UBA8941	Archaea; Candidatus Bathyarchaeota	Absent	Absent	Absent
	KWL-0483	uncultured candidate division NC10 bacterium KWL-0483	GCA_936421795.1	Illumina	4129622	909	4708	63.5421	54.9296	2.8169	Bacteria; Methylomirabilota; Methylomirabilia; Methylomirabilales; 2-02-FULL-66-22	Bacteria; candidate division NC10	Absent	Absent	Absent
	KWL-0484	uncultured candidate division NC10 bacterium KWL-0484	GCA_936421055.1	Illumina	4011711	1109	3484	63.9072	50.7042	5.6338	Bacteria; Methylomirabilota; Methylomirabilia; Methylomirabilales; 2-02-FULL-66-22; 2-02-FULL-66-22	Bacteria; candidate division NC10	Absent	Absent	Absent
	KWL-0485	uncultured Thermoleophilia bacterium KWL-0485	GCA_936418975.1	Illumina	2231008	315	8575	62.7976	71.831	1.40845	Bacteria; Actinobacteriota; Thermoleophilia; RBG-16-64-13; RBG-16-64-13	Bacteria; Actinobacteria; Thermoleophilia	Absent	Absent	Absent
	KWL-0486	uncultured Spirochaetales bacterium KWL-0486	GCA_936418105.1	Illumina	2430072	370	7598	60.9139	50.7042	5.6338	Bacteria; Spirochaetota; Spirochaetia; Spirochaetales; Fen-1364	Bacteria; Spirochaetes; Spirochaetia; Spirochaetales	Absent	Absent	Absent
	KWL-0487	uncultured Candidatus Sulfotelmatobacter sp. KWL-0487	GCA_936419685.1	Illumina	2715578	216	20265	57.1332	61.9718	4.22535	Bacteria; Acidobacteriota; Acidobacteriae; Acidobacteriales; Koribacteraceae; Sulfotelmatobacter	Bacteria; Acidobacteria; Acidobacteriia; Acidobacteriales; Acidobacteriaceae; Candidatus Sulfotelmatobacter	Absent	Absent	Absent
	KWL-0488	uncultured Chthoniobacterales bacterium KWL-0488	GCA_936418965.1	Illumina	2740257	349	10232	56.4087	60.5634	8.4507	Bacteria; Verrucomicrobiota; Verrucomicrobiae; Chthoniobacterales; UBA10450; AV40	Bacteria; Verrucomicrobia; Spartobacteria; Chthoniobacterales	Absent	Absent	Absent
	KWL-0489	uncultured Chthoniobacterales bacterium KWL-0489	GCA_936419695.1	Illumina	1934399	277	8382	55.4206	50.7042	4.22535	Bacteria; Verrucomicrobiota; Verrucomicrobiae; Chthoniobacterales; UBA10450; AV40	Bacteria; Verrucomicrobia; Spartobacteria; Chthoniobacterales	Absent	Absent	Absent
	KWL-0490	uncultured Chthoniobacterales bacterium KWL-0490	GCA_936419705.1	Illumina	1329187	69	24905	56.7414	67.6056	4.22535	Bacteria; Verrucomicrobiota; Verrucomicrobiae; Chthoniobacterales; UBA10450	Bacteria; Verrucomicrobia; Spartobacteria; Chthoniobacterales	Absent	Absent	Absent
	KWL-0491	uncultured Aminicenantes bacterium KWL-0491	GCA_936421625.1	Illumina	2781149	440	7105	62.3192	78.8732	2.8169	Bacteria; Acidobacteriota; Aminicenantia; Aminicenantales; UBA4085; UBA4085	Bacteria; Candidatus Aminicenantes	Absent	Absent	Absent
	KWL-0492	uncultured Aminicenantes bacterium KWL-0492	GCA_936421025.1	Illumina	2050000	365	6030	61.1157	73.2394	5.6338	Bacteria; Acidobacteriota; Aminicenantia; Aminicenantales; UBA4085; UBA4085	Bacteria; Candidatus Aminicenantes	Absent	Absent	Absent
	KWL-0493	uncultured Syntrophobacterales bacterium KWL-0493	GCA_936420985.1	Illumina	1261288	324	3827	60.064	67.6056	4.22535	Bacteria; Desulfobacterota; Syntrophia; Syntrophales; UBA5619; UBA5619	Bacteria; Proteobacteria; Deltaproteobacteria; Syntrophobacterales	Absent	Absent	Absent
	KWL-0494	uncultured Aminicenantes bacterium KWL-0494	GCA_936418315.1	Illumina	2471884	423	6542	62.0332	66.1972	4.22535	Bacteria; Acidobacteriota; Aminicenantia; Aminicenantales; UBA4085; FEN-413	Bacteria; Candidatus Aminicenantes	Present	Present	Absent
	KWL-0495	uncultured Anaerolineae bacterium KWL-0495	GCA_936420845.1	Illumina	1479316	209	9519	58.5436	59.1549	0	Bacteria; Chloroflexota; Anaerolineae; UBA4142; UBA4142; UBA4142	Bacteria; Chloroflexi; Anaerolineae	Absent	Absent	Absent
	KWL-0496	uncultured Bryobacteraceae bacterium KWL-0496	GCA_936418945.1	Illumina	2695661	598	4735	62.8365	54.9296	2.8169	Bacteria; Acidobacteriota; Acidobacteriae; Bryobacterales; Bryobacteraceae	Bacteria; Acidobacteria; Acidobacteriia; Bryobacterales; Bryobacteraceae	Absent	Absent	Absent
	KWL-0497	uncultured Verrucomicrobiae bacterium KWL-0497	GCA_936418925.1	Illumina	1988418	491	4022	59.2015	52.1127	5.6338	Bacteria; Verrucomicrobiota; Verrucomicrobiae; Pedosphaerales; Pedosphaeraceae	Bacteria; Verrucomicrobia; Verrucomicrobiae	Absent	Absent	Absent
	KWL-0498	uncultured Gaiellaceae bacterium KWL-0498	GCA_936420975.1	Illumina	947658	104	12843	64.1018	63.3803	1.40845	Bacteria; Actinobacteriota; Thermoleophilia; Gaiellales; Gaiellaceae; Fen-549	Bacteria; Actinobacteria; Rubrobacteria; Gaiellales; Gaiellaceae	Absent	Absent	Absent
	KWL-0499	uncultured candidate division WOR-3 bacterium KWL-0499	GCA_936419715.1	Illumina	1531273	135	15848	62.1897	54.9296	4.22535	Bacteria; WOR-3; WOR-3; UBA2258; UBA2258; UBA2258	Bacteria; candidate division WOR-3	Absent	Absent	Absent
	KWL-0500	uncultured Myxococcales bacterium KWL-0500	GCA_936421635.1	Illumina	2651507	563	4981	63.4847	57.7465	7.04225	Bacteria; Myxococcota; Polyangia; Palsa-1104	Bacteria; Proteobacteria; Deltaproteobacteria; Myxococcales	Absent	Absent	Absent
	KWL-0501	uncultured Vicinamibacteria bacterium KWL-0501	GCA_936419735.1	Illumina	1670790	392	4265	64.7527	52.1127	4.22535	Bacteria; Acidobacteriota; Vicinamibacteria	Bacteria; Acidobacteria; Vicinamibacteria	Absent	Absent	Absent
	KWL-0502	uncultured Gaiellaceae bacterium KWL-0502	GCA_936421595.1	Illumina	1234099	47	34662	65.7555	67.6056	2.8169	Bacteria; Actinobacteriota; Thermoleophilia; Gaiellales; Gaiellaceae; Fen-549	Bacteria; Actinobacteria; Rubrobacteria; Gaiellales; Gaiellaceae	Absent	Absent	Absent
	KWL-0503	uncultured Syntrophobacterales bacterium KWL-0503	GCA_936419725.1	Illumina	1209118	291	3948	44.0363	71.831	5.6338	Bacteria; Desulfobacterota; Syntrophia; Syntrophales; Smithellaceae; UBA4810	Bacteria; Proteobacteria; Deltaproteobacteria; Syntrophobacterales	Absent	Absent	Absent
	KWL-0504	uncultured Dehalococcoidales bacterium KWL-0504	GCA_936418735.1	Illumina	929250	174	5845	45.4843	64.7887	1.40845	Bacteria; Chloroflexota; Dehalococcoidia; Dehalococcoidales; UBA3254; UBA3254	Bacteria; Chloroflexi; Dehalococcoidia; Dehalococcoidales	Absent	Absent	Absent
	KWL-0505	uncultured Halobacteria archaeon KWL-0505	GCA_936418935.1	Illumina	618323	152	3948	49.7865	61.8421	5.26316	Archaea; Halobacteriota; Bog-38; Bog-38; Bog-38; Bog-38	Archaea; Euryarchaeota; Halobacteria	Absent	Absent	Absent
	KWL-0506	uncultured Methanoregula sp. KWL-0506	GCA_936419005.1	Illumina	762338	64	15310	54.5035	61.8421	7.89474	Archaea; Halobacteriota; Methanomicrobia; Methanomicrobiales; Methanoregulaceae; Methanoregula	Archaea; Euryarchaeota; Methanomicrobia; Methanomicrobiales; Methanoregulaceae; Methanoregula	Absent	Absent	Absent
	KWL-0507	uncultured Candidatus Microgenomates bacterium KWL-0507	GCA_936418755.1	Illumina	1674889	241	9173	44.5611	54.9296	4.22535	Bacteria; Patescibacteria; Microgenomatia; Levybacterales; UBA12049	Bacteria; Candidatus Microgenomates	Absent	Absent	Absent
	KWL-0508	uncultured Anaerolineales bacterium KWL-0508	GCA_936418055.1	Illumina	1578112	319	5398	52.7912	54.9296	7.04225	Bacteria; Chloroflexota; Anaerolineae; Anaerolineales; UBA6092	Bacteria; Chloroflexi; Anaerolineae; Anaerolineales	Absent	Absent	Absent
	KWL-0509	uncultured Bacteroidia bacterium KWL-0509	GCA_936419765.1	Illumina	2067270	448	4443	47.2151	52.1127	5.6338	Bacteria; Bacteroidota; Bacteroidia	Bacteria; Bacteroidetes; Bacteroidia	Absent	Absent	Absent
	KWL-0510	uncultured Anaerolineaceae bacterium KWL-0510	GCA_936419775.1	Illumina	2820294	60	70105	53.4993	57.7465	1.40845	Bacteria; Chloroflexota; Anaerolineae; Anaerolineales; Anaerolineaceae	Bacteria; Chloroflexi; Anaerolineae; Anaerolineales; Anaerolineaceae	Present	Absent	Absent
	KWL-0511	uncultured Anaerolineaceae bacterium KWL-0511	GCA_936420855.1	Illumina	1477175	135	16825	49.8264	50.7042	0	Bacteria; Chloroflexota; Anaerolineae; Anaerolineales; Anaerolineaceae; UBA700	Bacteria; Chloroflexi; Anaerolineae; Anaerolineales; Anaerolineaceae	Absent	Absent	Absent
	KWL-0512	uncultured Anaerolineae bacterium KWL-0512	GCA_936419785.1	Illumina	2681017	560	4943	60.8195	54.9296	4.22535	Bacteria; Chloroflexota; Anaerolineae; SBR1031; A4b; OLB15	Bacteria; Chloroflexi; Anaerolineae	Absent	Absent	Absent
	KWL-0513	uncultured Thioploca sp. KWL-0513	GCA_936420875.1	Illumina	3930847	680	6427	44.6619	70.4225	4.22535	Bacteria; Proteobacteria; Gammaproteobacteria; Beggiatoales; Beggiatoaceae; Thioploca	Bacteria; Proteobacteria; Gammaproteobacteria; Thiotrichales; Thiotrichaceae; Thioploca	Absent	Absent	Absent
	KWL-0514	uncultured Candidatus Eremiobacteraceae bacterium KWL-0514	GCA_936421115.1	Illumina	1319292	293	4651	64.9883	70.4225	5.6338	Bacteria; Eremiobacterota; Eremiobacteria; Eremiobacterales; Eremiobacteraceae	Bacteria; Candidatus Eremiobacteraeota; Candidatus Eremiobacteria; Candidatus Eremiobacterales; Candidatus Eremiobacteraceae	Absent	Absent	Absent
	KWL-0515	uncultured Blastocatellia bacterium KWL-0515	GCA_936419805.1	Illumina	2323093	108	24996	56.3123	61.9718	0	Bacteria; Acidobacteriota; Blastocatellia; UBA7656; UBA7656	Bacteria; Acidobacteria; Blastocatellia	Absent	Absent	Absent
	KWL-0516	uncultured Acidobacteriaceae bacterium KWL-0516	GCA_936421935.1	Illumina	2781395	287	16448	58.1978	50.7042	2.8169	Bacteria; Acidobacteriota; Acidobacteriae; Acidobacteriales; Koribacteraceae	Bacteria; Acidobacteria; Acidobacteriia; Acidobacteriales; Acidobacteriaceae	Absent	Present	Absent
	KWL-0517	uncultured Candidatus Binataceae bacterium KWL-0517	GCA_936419825.1	Illumina	1588589	79	28991	61.1977	66.1972	0	Bacteria; Desulfobacterota_B; Binatia; Binatales; Binataceae	Bacteria; Candidatus Binatota; Candidatus Binatia; Candidatus Binatales; Candidatus Binataceae	Absent	Absent	Absent
	KWL-0518	uncultured Chthoniobacterales bacterium KWL-0518	GCA_936419835.1	Illumina	1267532	252	5419	54.4403	63.3803	1.40845	Bacteria; Verrucomicrobiota; Verrucomicrobiae; Chthoniobacterales	Bacteria; Verrucomicrobia; Spartobacteria; Chthoniobacterales	Absent	Absent	Absent
	KWL-0519	uncultured Acidobacteriaceae bacterium KWL-0519	GCA_936421955.1	Illumina	1434323	334	4531	57.7061	60.5634	0	Bacteria; Acidobacteriota; Acidobacteriae; Acidobacteriales; Koribacteraceae	Bacteria; Acidobacteria; Acidobacteriia; Acidobacteriales; Acidobacteriaceae	Absent	Absent	Absent
	KWL-0520	uncultured Steroidobacteraceae bacterium KWL-0520	GCA_936421925.1	Illumina	1545826	180	11720	59.2512	53.5211	0	Bacteria; Proteobacteria; Gammaproteobacteria; Steroidobacterales; Steroidobacteraceae; Bog-1198	Bacteria; Proteobacteria; Gammaproteobacteria; Nevskiales; Steroidobacteraceae	Absent	Absent	Absent
	KWL-0521	uncultured Elusimicrobia bacterium KWL-0521	GCA_936419225.1	Illumina	2594149	522	5158	57.5264	52.1127	2.8169	Bacteria; Elusimicrobiota; Elusimicrobia; 2-01-FULL-59-12; 2-01-FULL-59-12	Bacteria; Elusimicrobia; Elusimicrobia	Absent	Absent	Absent
	KWL-0522	uncultured Acidobacteriaceae bacterium KWL-0522	GCA_936419845.1	Illumina	2445578	576	4267	60.4759	50.7042	4.22535	Bacteria; Acidobacteriota; Acidobacteriae; Acidobacteriales; Koribacteraceae; TOLSYN	Bacteria; Acidobacteria; Acidobacteriia; Acidobacteriales; Acidobacteriaceae	Absent	Absent	Absent
	KWL-0523	uncultured Candidatus Krumholzibacteria bacterium KWL-0523	GCA_936419855.1	Illumina	1869256	430	4398	63.1722	70.4225	4.22535	Bacteria; Krumholzibacteriota; Krumholzibacteria; SSS58A; SSS58A	Bacteria; Candidatus Krumholzibacteriota; Candidatus Krumholzibacteria	Absent	Absent	Absent
	KWL-0524	uncultured Polyangiaceae bacterium KWL-0524	GCA_936418525.1	Illumina	5504754	1268	4352	63.7034	50.7042	2.8169	Bacteria; Myxococcota; Polyangia; Polyangiales; Polyangiaceae	Bacteria; Proteobacteria; Deltaproteobacteria; Myxococcales; Sorangiineae; Polyangiaceae	Absent	Absent	Absent
	KWL-0525	uncultured Phycisphaerae bacterium KWL-0525	GCA_936419905.1	Illumina	3499977	840	4224	63.5117	53.5211	9.85915	Bacteria; Planctomycetota; Phycisphaerae	Bacteria; Planctomycetes; Phycisphaerae	Absent	Absent	Absent
	KWL-0526	uncultured Anaerolineae bacterium KWL-0526	GCA_936419895.1	Illumina	4771222	494	12225	63.3546	52.1127	7.04225	Bacteria; Chloroflexota; Anaerolineae; UBA3071; CG2-30-64-16	Bacteria; Chloroflexi; Anaerolineae	Absent	Absent	Absent
	KWL-0527	uncultured Anaerolineales bacterium KWL-0527	GCA_936417895.1	Illumina	943095	169	6286	66.1046	59.1549	0	Bacteria; Chloroflexota; Anaerolineae; Anaerolineales; E44-bin32	Bacteria; Chloroflexi; Anaerolineae; Anaerolineales	Absent	Absent	Absent
	KWL-0528	uncultured Vicinamibacteria bacterium KWL-0528	GCA_936419865.1	Illumina	2178321	407	6088	68.3642	50.7042	2.8169	Bacteria; Acidobacteriota; Vicinamibacteria; Vicinamibacterales; Fen-181; FEN-299	Bacteria; Acidobacteria; Vicinamibacteria	Absent	Absent	Absent
	KWL-0529	uncultured Thermoleophilia bacterium KWL-0529	GCA_936421575.1	Illumina	1352446	347	3812	69.1792	70.4225	9.85915	Bacteria; Actinobacteriota; Thermoleophilia; UBA2241; UBA2241; Bog-752	Bacteria; Actinobacteria; Thermoleophilia	Absent	Absent	Absent
	KWL-0530	uncultured Thermoleophilia bacterium KWL-0530	GCA_936419875.1	Illumina	1364204	231	6589	68.7687	64.7887	4.22535	Bacteria; Actinobacteriota; Thermoleophilia; UBA2241; UBA2241	Bacteria; Actinobacteria; Thermoleophilia	Absent	Absent	Absent
	KWL-0531	uncultured Gemmatimonadales bacterium KWL-0531	GCA_936421145.1	Illumina	2031535	366	6054	72.5319	61.9718	2.8169	Bacteria; Gemmatimonadota; Gemmatimonadetes; Gemmatimonadales; GWC2-71-9	Bacteria; Gemmatimonadetes; Gemmatimonadetes; Gemmatimonadales	Present	Present	Absent
	KWL-0532	uncultured Chloroflexi bacterium KWL-0532	GCA_936419345.1	Illumina	3538032	398	12325	69.4119	53.5211	5.6338	Bacteria; Chloroflexota; Ellin6529; CSP1-4; CSP1-4	Bacteria; Chloroflexi	Absent	Absent	Absent
	KWL-0533	uncultured Solirubrobacteraceae bacterium KWL-0533	GCA_936421225.1	Illumina	2451975	453	6006	67.2228	52.1127	4.22535	Bacteria; Actinobacteriota; Thermoleophilia; Solirubrobacterales; Solirubrobacteraceae; Palsa-465	Bacteria; Actinobacteria; Thermoleophilia; Solirubrobacterales; Solirubrobacteraceae	Absent	Absent	Absent
	KWL-0534	uncultured Aminicenantes bacterium KWL-0534	GCA_936418345.1	Illumina	1410733	34	129262	63.9126	76.0563	1.40845	Bacteria; Acidobacteriota; Aminicenantia; Aminicenantales; RBG-16-66-30; RBG-16-66-30	Bacteria; Candidatus Aminicenantes	Absent	Absent	Absent
	KWL-0535	uncultured Syntrophorhabdales bacterium KWL-0535	GCA_936418115.1	Illumina	996204	265	3663	59.4864	56.338	2.8169	Bacteria; Desulfobacterota; Syntrophorhabdia; Syntrophorhabdales	Bacteria; Proteobacteria; Deltaproteobacteria; Syntrophorhabdales	Absent	Absent	Absent
	KWL-0536	uncultured Candidatus Binatia bacterium KWL-0536	GCA_936421765.1	Illumina	2210062	344	7630	64.6669	54.9296	1.40845	Bacteria; Desulfobacterota_B; Binatia; HRBIN30	Bacteria; Candidatus Binatota; Candidatus Binatia	Absent	Absent	Absent
	KWL-0537	uncultured Propionibacteriaceae bacterium KWL-0537	GCA_936421035.1	Illumina	1881621	374	5514	68.3462	52.1127	1.40845	Bacteria; Actinobacteriota; Actinomycetia; Propionibacteriales; Propionibacteriaceae	Bacteria; Actinobacteria; Actinomycetia; Propionibacteriales; Propionibacteriaceae	Absent	Absent	Absent
	KWL-0538	uncultured Candidatus Dormibacteraeota bacterium KWL-0538	GCA_936418015.1	Illumina	1471042	220	7418	65.8628	53.5211	2.8169	Bacteria; Dormibacterota; Dormibacteria; Dormibacterales; Dormibacteraceae; UBA10449	Bacteria; Candidatus Dormibacteraeota	Absent	Absent	Absent
	KWL-0539	uncultured Syntrophobacterales bacterium KWL-0539	GCA_936420965.1	Illumina	960929	239	3922	50.9144	52.1127	0	Bacteria; Desulfobacterota; Desulfobaccia; RBG-13-43-22; RBG-13-43-22; RBG-13-43-22	Bacteria; Proteobacteria; Deltaproteobacteria; Syntrophobacterales	Absent	Absent	Absent
	KWL-0540	uncultured Anaerolineaceae bacterium KWL-0540	GCA_936418035.1	Illumina	1025458	60	22880	56.144	50.7042	5.6338	Bacteria; Chloroflexota; Anaerolineae; Anaerolineales; Anaerolineaceae	Bacteria; Chloroflexi; Anaerolineae; Anaerolineales; Anaerolineaceae	Absent	Absent	Absent
	KWL-0541	uncultured Anaerolineales bacterium KWL-0541	GCA_936421255.1	Illumina	2316870	119	25288	51.6303	76.0563	1.40845	Bacteria; Chloroflexota; Anaerolineae; Anaerolineales; EnvOPS12; Fen-1038	Bacteria; Chloroflexi; Anaerolineae; Anaerolineales	Absent	Absent	Absent
	KWL-0542	uncultured Deltaproteobacteria bacterium KWL-0542	GCA_936421445.1	Illumina	1396230	356	3835	51.3194	69.0141	2.8169	Bacteria; Desulfobacterota; BSN033; BSN033; UBA1163	Bacteria; Proteobacteria; Deltaproteobacteria	Absent	Absent	Absent
	KWL-0543	uncultured Bacteroidetes bacterium KWL-0543	GCA_936421405.1	Illumina	1455762	281	5558	61.2649	60.5634	0	Bacteria; Bacteroidota; UBA10030; UBA10030; UBA6906; Fen-1262; Fen-1262 sp003152875	Bacteria; Bacteroidetes	Absent	Absent	Absent
	KWL-0544	uncultured Bacteroidetes bacterium KWL-0544	GCA_936421475.1	Illumina	3151500	260	16318	59.5555	57.7465	4.22535	Bacteria; Bacteroidota; UBA10030; UBA10030; UBA6906; Fen-1273	Bacteria; Bacteroidetes	Absent	Absent	Absent
	KWL-0545	uncultured Methanomassiliicoccales archaeon KWL-0545	GCA_936421175.1	Illumina	1959737	68	68907	57.1601	78.9474	1.31579	Archaea; Thermoplasmatota; Thermoplasmata; Methanomassiliicoccales; UBA472; FEN-33	Archaea; Candidatus Thermoplasmatota; Thermoplasmata; Methanomassiliicoccales	Absent	Absent	Absent
	KWL-0546	uncultured Verrucomicrobiae bacterium KWL-0546	GCA_936418635.1	Illumina	1654528	263	7507	60.6231	67.6056	1.40845	Bacteria; Verrucomicrobiota; Verrucomicrobiae; Pedosphaerales; UBA1319	Bacteria; Verrucomicrobia; Verrucomicrobiae	Absent	Absent	Absent
	KWL-0547	uncultured Candidatus Koribacter sp. KWL-0547	GCA_936419315.1	Illumina	1982626	195	11882	57.5892	59.1549	2.8169	Bacteria; Acidobacteriota; Acidobacteriae; Acidobacteriales; Koribacteraceae; Koribacter	Bacteria; Acidobacteria; Acidobacteriia; Acidobacteriales; Acidobacteriaceae; Candidatus Koribacter	Absent	Absent	Absent
	KWL-0548	uncultured Dictyobacter sp. KWL-0548	GCA_936419025.1	Illumina	1648083	349	4867	59.7314	54.9296	4.22535	Bacteria; Chloroflexota; Ktedonobacteria; Ktedonobacterales; Ktedonobacteraceae; Dictyobacter	Bacteria; Chloroflexi; Ktedonobacteria; Ktedonobacterales; Dictyobacteraceae; Dictyobacter	Absent	Absent	Absent
	KWL-0549	uncultured Candidatus Binatia bacterium KWL-0549	GCA_936421585.1	Illumina	1236077	267	4477	68.9823	56.338	2.8169	Bacteria; Desulfobacterota_B; Binatia; HRBIN30	Bacteria; Candidatus Binatota; Candidatus Binatia	Absent	Absent	Absent
	KWL-0550	uncultured Anaerolineales bacterium KWL-0550	GCA_936421805.1	Illumina	1512449	225	7893	55.937	74.6479	4.22535	Bacteria; Chloroflexota; Anaerolineae; Anaerolineales; EnvOPS12	Bacteria; Chloroflexi; Anaerolineae; Anaerolineales	Absent	Absent	Absent
	KWL-0551	uncultured candidate division KSB1 bacterium KWL-0551	GCA_936421565.1	Illumina	826220	8	194629	56.5144	59.1549	0	Bacteria; AABM5-125-24; RPQS01; RPQS01; RPQS01; RPQS01	Bacteria; candidate division KSB1	Absent	Absent	Absent
	KWL-0552	uncultured Chitinispirillaceae bacterium KWL-0552	GCA_936421865.1	Illumina	2217701	160	20644	51.5206	53.5211	0	Bacteria; Fibrobacterota; Chitinivibrionia; Chitinivibrionales; Chitinispirillaceae; FEN-1185	Bacteria; Fibrobacteres; Chitinispirillia; Chitinispirillales; Chitinispirillaceae	Absent	Absent	Absent
	KWL-0553	uncultured Anaerolineales bacterium KWL-0553	GCA_936421275.1	Illumina	2611545	426	7008	54.7744	57.7465	1.40845	Bacteria; Chloroflexota; Anaerolineae; Anaerolineales; EnvOPS12; UBA5195	Bacteria; Chloroflexi; Anaerolineae; Anaerolineales	Absent	Absent	Absent
	KWL-0554	uncultured Armatimonadetes bacterium KWL-0554	GCA_936421105.1	Illumina	4528012	343	18352	68.1028	56.338	1.40845	Bacteria; Armatimonadota; UBA5377	Bacteria; Armatimonadetes	Absent	Absent	Absent
	KWL-0555	uncultured Acidobacteriia bacterium KWL-0555	GCA_936418295.1	Illumina	5442392	986	5711	61.5803	54.9296	5.6338	Bacteria; Acidobacteriota; Acidobacteriae	Bacteria; Acidobacteria; Acidobacteriia	Absent	Absent	Absent
	KWL-0556	uncultured Proteobacteria bacterium KWL-0556	GCA_936418305.1	Illumina	3320021	832	3969	67.4863	53.5211	7.04225	Bacteria; Proteobacteria; Gammaproteobacteria	Bacteria; Proteobacteria	Present	Absent	Absent
	KWL-0557	uncultured Thermoleophilia bacterium KWL-0557	GCA_936418375.1	Illumina	1553881	204	9227	75.0395	57.7465	1.40845	Bacteria; Actinobacteriota; Thermoleophilia; Ga0077560; Ga0077560	Bacteria; Actinobacteria; Thermoleophilia	Absent	Absent	Absent
	KWL-0558	uncultured Myxococcales bacterium KWL-0558	GCA_936421205.1	Illumina	2414769	426	6364	68.4661	56.338	4.22535	Bacteria; Myxococcota; Polyangia; Palsa-1104	Bacteria; Proteobacteria; Deltaproteobacteria; Myxococcales	Absent	Absent	Absent
	KWL-0559	uncultured Candidatus Rokubacteria bacterium KWL-0559	GCA_936421785.1	Illumina	2750132	420	7772	70.3682	60.5634	8.4507	Bacteria; Methylomirabilota; Methylomirabilia; Rokubacteriales; GWA2-73-35; AR37	Bacteria; Candidatus Rokubacteria	Absent	Absent	Absent
	KWL-0560	uncultured Gaiellales bacterium KWL-0560	GCA_936420995.1	Illumina	1815538	312	6565	70.5969	53.5211	2.8169	Bacteria; Actinobacteriota; Thermoleophilia; Gaiellales	Bacteria; Actinobacteria; Rubrobacteria; Gaiellales	Absent	Present	Absent
	KWL-0561	uncultured Actinobacteria bacterium KWL-0561	GCA_936421555.1	Illumina	1745990	201	10880	69.0834	54.9296	7.04225	Bacteria; Actinobacteriota; UBA4738; UBA4738	Bacteria; Actinobacteria	Absent	Absent	Absent
	KWL-0562	uncultured Actinobacteria bacterium KWL-0562	GCA_936421845.1	Illumina	1142537	155	8821	68.4188	50.7042	1.40845	Bacteria; Actinobacteriota; UBA4738; UBA4738; HRBIN12	Bacteria; Actinobacteria	Absent	Absent	Absent
	KWL-0563	uncultured Solirubrobacterales bacterium KWL-0563	GCA_936419035.1	Illumina	1880744	251	8898	69.6142	70.4225	2.8169	Bacteria; Actinobacteriota; Thermoleophilia; Solirubrobacterales	Bacteria; Actinobacteria; Thermoleophilia; Solirubrobacterales	Absent	Absent	Absent
	KWL-0564	uncultured Gaiellaceae bacterium KWL-0564	GCA_936420945.1	Illumina	1861533	208	11376	67.1106	69.0141	4.22535	Bacteria; Actinobacteriota; Thermoleophilia; Gaiellales; Gaiellaceae; 3-1-20CM-4-69-9	Bacteria; Actinobacteria; Rubrobacteria; Gaiellales; Gaiellaceae	Absent	Absent	Absent
	KWL-0565	uncultured Methyloceanibacter sp. KWL-0565	GCA_936418995.1	Illumina	2037349	443	4741	65.3171	57.7465	1.40845	Bacteria; Proteobacteria; Alphaproteobacteria; Rhizobiales; Methyloligellaceae; Methyloceanibacter	Bacteria; Proteobacteria; Alphaproteobacteria; Hyphomicrobiales; Hyphomicrobiaceae; Methyloceanibacter	Absent	Absent	Absent
	KWL-0566	uncultured Gaiellales bacterium KWL-0566	GCA_936419885.1	Illumina	2500893	570	4461	67.2565	59.1549	8.4507	Bacteria; Actinobacteriota; Thermoleophilia; Gaiellales	Bacteria; Actinobacteria; Rubrobacteria; Gaiellales	Absent	Absent	Absent
	KWL-0567	uncultured Thermoanaerobaculaceae bacterium KWL-0567	GCA_936421015.1	Illumina	1338278	201	8455	69.3173	50.7042	2.8169	Bacteria; Acidobacteriota; Thermoanaerobaculia; Thermoanaerobaculales; Thermoanaerobaculaceae	Bacteria; Acidobacteria; Thermoanaerobaculia; Thermoanaerobaculales; Thermoanaerobaculaceae	Present	Absent	Absent
	KWL-0568	uncultured Burkholderiales bacterium KWL-0568	GCA_936421735.1	Illumina	2197074	496	4555	59.8926	61.9718	8.4507	Bacteria; Proteobacteria; Gammaproteobacteria; Burkholderiales; UKL13-2	Bacteria; Proteobacteria; Betaproteobacteria; Burkholderiales	Absent	Absent	Absent
	KWL-0569	uncultured Anaerolineales bacterium KWL-0569	GCA_936421725.1	Illumina	2259305	321	8194	58.3894	73.2394	2.8169	Bacteria; Chloroflexota; Anaerolineae; Anaerolineales; EnvOPS12; Fen-1038	Bacteria; Chloroflexi; Anaerolineae; Anaerolineales	Present	Absent	Absent
	KWL-0570	uncultured Anaerolineales bacterium KWL-0570	GCA_936421695.1	Illumina	1625418	364	4606	58.2809	64.7887	2.8169	Bacteria; Chloroflexota; Anaerolineae; Anaerolineales; EnvOPS12; Fen-1038	Bacteria; Chloroflexi; Anaerolineae; Anaerolineales	Absent	Absent	Absent
	KWL-0571	uncultured Candidatus Dormibacteraeota bacterium KWL-0571	GCA_936421005.1	Illumina	2435144	110	38912	66.7678	76.0563	2.8169	Bacteria; Dormibacterota; Dormibacteria; Dormibacterales; Dormibacteraceae	Bacteria; Candidatus Dormibacteraeota	Absent	Absent	Absent
	KWL-0572	uncultured Solirubrobacteraceae bacterium KWL-0572	GCA_936419925.1	Illumina	2282615	384	6891	68.3551	60.5634	0	Bacteria; Actinobacteriota; Thermoleophilia; Solirubrobacterales; Solirubrobacteraceae; Palsa-465	Bacteria; Actinobacteria; Thermoleophilia; Solirubrobacterales; Solirubrobacteraceae	Absent	Absent	Absent
	KWL-0573	uncultured Candidatus Dormibacteraeota bacterium KWL-0573	GCA_936418365.1	Illumina	1509895	47	38924	72.0331	54.9296	1.40845	Bacteria; Dormibacterota; Dormibacteria; UBA8260; UBA8260	Bacteria; Candidatus Dormibacteraeota	Present	Absent	Absent
	KWL-0574	uncultured Acidothermaceae bacterium KWL-0574	GCA_936419915.1	Illumina	2064440	439	4895	66.3112	54.9296	2.8169	Bacteria; Actinobacteriota; Actinomycetia; Acidothermales; Acidothermaceae; PALSA-607	Bacteria; Actinobacteria; Actinomycetia; Acidothermales; Acidothermaceae	Absent	Absent	Absent
	KWL-0575	uncultured Candidatus Dormibacteraeota bacterium KWL-0575	GCA_936421915.1	Illumina	1722461	311	5805	67.3254	52.1127	4.22535	Bacteria; Dormibacterota; Dormibacteria; UBA8260; UBA8260; Palsa-851	Bacteria; Candidatus Dormibacteraeota	Absent	Absent	Absent
	KWL-0576	uncultured Candidatus Dormibacteraeota bacterium KWL-0576	GCA_936419045.1	Illumina	2790650	292	11989	66.3527	74.6479	1.40845	Bacteria; Dormibacterota; Dormibacteria; Dormibacterales; Dormibacteraceae	Bacteria; Candidatus Dormibacteraeota	Absent	Absent	Absent
	KWL-0577	uncultured Candidatus Dormibacteraeota bacterium KWL-0577	GCA_936419065.1	Illumina	2442975	192	18059	67.1342	54.9296	5.6338	Bacteria; Dormibacterota; Dormibacteria; UBA8260; UBA8260; Palsa-851	Bacteria; Candidatus Dormibacteraeota	Absent	Absent	Absent
	KWL-0578	uncultured Solirubrobacteraceae bacterium KWL-0578	GCA_936421745.1	Illumina	2957606	397	9606	69.5416	66.1972	2.8169	Bacteria; Actinobacteriota; Thermoleophilia; Solirubrobacterales; Solirubrobacteraceae; Palsa-513	Bacteria; Actinobacteria; Thermoleophilia; Solirubrobacterales; Solirubrobacteraceae	Absent	Absent	Absent
	KWL-0579	uncultured Solirubrobacteraceae bacterium KWL-0579	GCA_936421095.1	Illumina	2664719	508	5676	66.7493	53.5211	4.22535	Bacteria; Actinobacteriota; Thermoleophilia; Solirubrobacterales; Solirubrobacteraceae; Palsa-744	Bacteria; Actinobacteria; Thermoleophilia; Solirubrobacterales; Solirubrobacteraceae	Absent	Absent	Absent
	KWL-0580	uncultured Acidimicrobiales bacterium KWL-0580	GCA_936421895.1	Illumina	2632916	524	5286	69.5238	50.7042	1.40845	Bacteria; Actinobacteriota; Acidimicrobiia; Acidimicrobiales; RAAP-2; Bog-473	Bacteria; Actinobacteria; Acidimicrobiia; Acidimicrobiales	Absent	Absent	Absent
	KWL-0581	uncultured Acidimicrobiales bacterium KWL-0581	GCA_936421905.1	Illumina	2481631	113	32922	68.8512	74.6479	1.40845	Bacteria; Actinobacteriota; Acidimicrobiia; Acidimicrobiales; RAAP-2; Bog-473	Bacteria; Actinobacteria; Acidimicrobiia; Acidimicrobiales	Absent	Absent	Absent
	KWL-0582	uncultured Candidatus Eremiobacteria bacterium KWL-0582	GCA_936419075.1	Illumina	2797932	154	26631	64.6609	67.6056	2.8169	Bacteria; Eremiobacterota; Eremiobacteria; UBP12; UBA5184; BOG-1502	Bacteria; Candidatus Eremiobacteraeota; Candidatus Eremiobacteria	Absent	Present	Present
